# Supplementary material for: Di-4-pyridyl disulfide–isophthalic acid (1/1)
Source: Acta Crystallogr Sect E Struct Rep Online. 2009 Apr 18;65(Pt 5):o1055. doi: 10.1107/S1600536809013397 (PMC2977736; doi:10.1107/S1600536809013397)
Supplement: Supplementary file 1 [file e-65-o1055-sup1.cif]

##############################################################################
###                                                                        ###
###        Electronic paper (Acta Crystallographica Section E)             ###
###                                                                        ###
##############################################################################
#                                                                            #
# This CIF contains the data in a paper accepted for publication in Acta     #
# Crystallographica Section E. It conforms to the requirements of Notes      #
# for Authors for Section E, and has been peer reviewed under the auspices   #
# of the IUCr Commission on Journals.                                        #
#                                                                            #
# Full details of the Crystallographic Information File format               #
# are given in the paper "The Crystallographic Information File (CIF):       #
# a New Standard Archive File for Crystallography" by S. R. Hall, F. H.      #
# Allen and I. D. Brown [Acta Cryst. (1991), A47, 655-685].                  #
#                                                                            #
# The current version of the core CIF dictionary is obtainable from          #
# ftp://ftp.iucr.org/pub/cif_core.dic. The current version number is 2.4.    #
#                                                                            #
# Software is freely available for graphical display of the structure(s) in  #
# this CIF.  For information consult the CIF home page http://www.iucr.org/  #
# cif/home.html                                                              #
#                                                                            #
# This file may be used for bona fide research purposes within the           #
# scientific community so long as proper attribution is given to the journal # 
# article from which it was obtained.                                        #
#                                                                            #
##############################################################################
                                             
data_global
_audit_creation_method     'form.cif (version 2.0)'
_journal_data_validation_number     ?
_journal_date_recd_electronic     2009-04-01
_journal_date_accepted     2009-04-09
_journal_name_full     'Acta Crystallographica, Section E'
_journal_year     2009
_journal_volume     65
_journal_issue      5
_journal_page_first     o1055
_journal_page_last     o1055
_journal_paper_category     QO
_journal_coeditor_code     PV2150
_publ_contact_author_name     'Jian-li Lin'
_publ_contact_author_address
;
      State Key Lab. Base of Novel Functional Materials and
   Preparation Science
   Faculty of Materials Science and Chemical Engineering
   Institute of Solid Materials Chemistry
   Ningbo University
   Ningbo, Zhejiang
   315211, People's Republic of China
;
_publ_contact_author_email     'zhengyueqing@nbu.edu.cn'
_publ_contact_author_fax     '86 574 87600747'
_publ_contact_author_phone     '86 574 87600747'
_publ_section_title
;
Di-4-pyridyl disulfide--isophthalic acid (1/1)
;
loop_
    _publ_author_name
    _publ_author_footnote
    _publ_author_address
    'Dan-Jun Wang' ?
;
State Key Laboratory Base of Novel Functional Materials and Preparation Science
Faculty of Materials Science and Chemical Engineering
Institute of Solid Materials Chemistry
Ningbo University
Ningbo
Zhejiang 315211
People's Republic of China
;
    'Jun-Ming Zhao' ?
;
State Key Laboratory Base of Novel Functional Materials and Preparation Science
Faculty of Materials Science and Chemical Engineering
Institute of Solid Materials Chemistry
Ningbo University
Ningbo
Zhejiang 315211
People's Republic of China
;
    'Jie Zhang' ?
;
State Key Laboratory Base of Novel Functional Materials and Preparation Science
Faculty of Materials Science and Chemical Engineering
Institute of Solid Materials Chemistry
Ningbo University
Ningbo
Zhejiang 315211
People's Republic of China
;
    'Jian-Li Lin' ?
;
State Key Laboratory Base of Novel Functional Materials and Preparation Science
Faculty of Materials Science and Chemical Engineering
Institute of Solid Materials Chemistry
Ningbo University
Ningbo
Zhejiang 315211
People's Republic of China
;
data_I
_audit_creation_method     SHELXL-97
_chemical_name_systematic
;
Di-4-pyridyl disulfide--isophthalic acid (1/1)
;
_chemical_name_common     ?
_chemical_formula_moiety     'C10 H8 N2 S2, C8 H6 O4'
_chemical_formula_sum     'C18 H14 N2 O4 S2'
_chemical_formula_iupac     'C10 H8 N2 S2, C8 H6 O4'
_chemical_formula_weight     386.43
_chemical_melting_point     ?
_symmetry_cell_setting     monoclinic
_symmetry_space_group_name_H-M     'P 21/c'
_symmetry_space_group_name_Hall     '-P 2ybc'
loop_
    _symmetry_equiv_pos_as_xyz
    'x, y, z'
    '-x, y+1/2, -z+1/2'
    '-x, -y, -z'
    'x, -y-1/2, z-1/2'
_cell_length_a     5.9616(12)
_cell_length_b     10.024(2)
_cell_length_c     29.797(6)
_cell_angle_alpha     90.00
_cell_angle_beta     93.71(3)
_cell_angle_gamma     90.00
_cell_volume     1776.9(6)
_cell_formula_units_Z     4
_cell_measurement_reflns_used     16923
_cell_measurement_theta_min     3.41
_cell_measurement_theta_max     27.42
_cell_measurement_temperature     295(2)
_exptl_crystal_description     platelet
_exptl_crystal_colour     colorless
_exptl_crystal_size_max     0.29
_exptl_crystal_size_mid     0.20
_exptl_crystal_size_min     0.11
_exptl_crystal_density_diffrn     1.445
_exptl_crystal_density_meas     ?
_exptl_crystal_density_method     'not measured'
_exptl_crystal_F_000     800
_exptl_absorpt_coefficient_mu     0.326
_exptl_absorpt_correction_type     multi-scan
_exptl_absorpt_process_details     '(ABSCOR; Higashi, 1995)'
_exptl_absorpt_correction_T_min     0.920
_exptl_absorpt_correction_T_max     0.964
_exptl_special_details
;
;
_diffrn_ambient_temperature     295(2)
_diffrn_radiation_type     MoK\a
_diffrn_radiation_wavelength     0.71073
_diffrn_radiation_source     'fine-focus sealed tube'
_diffrn_radiation_monochromator     graphite
_diffrn_measurement_device_type     'Rigaku R-AXIS RAPID'
_diffrn_measurement_method     \w
_diffrn_detector_area_resol_mean     0
_diffrn_reflns_number     16923
_diffrn_reflns_av_R_equivalents     0.0479
_diffrn_reflns_av_sigmaI/netI     0.0401
_diffrn_reflns_theta_min     3.41
_diffrn_reflns_theta_max     27.42
_diffrn_reflns_theta_full     27.42
_diffrn_measured_fraction_theta_max     0.998
_diffrn_measured_fraction_theta_full     0.998
_diffrn_reflns_limit_h_min     -7
_diffrn_reflns_limit_h_max     7
_diffrn_reflns_limit_k_min     -12
_diffrn_reflns_limit_k_max     12
_diffrn_reflns_limit_l_min     -38
_diffrn_reflns_limit_l_max     38
_diffrn_standards_number     0
_diffrn_standards_interval_count     ?
_diffrn_standards_interval_time     0
_diffrn_standards_decay_%     0
_refine_special_details
;
Refinement of <i>F</i>^2^ against ALL reflections. The weighted <i>R</i>-factor
<i>wR</i> and goodness of fit <i>S</i> are based on <i>F</i>^2^, conventional
<i>R</i>-factors <i>R</i> are based on <i>F</i>, with <i>F</i> set to zero for
negative <i>F</i>^2^. The threshold expression of <i>F</i>^2^ >
\s(<i>F</i>^2^) is used only for calculating <i>R</i>-factors(gt) <i>etc</i>.
and is not relevant to the choice of reflections for refinement.
<i>R</i>-factors based on <i>F</i>^2^ are statistically about twice as large
as those based on <i>F</i>, and <i>R</i>- factors based on ALL data will be
even larger.
;
_reflns_number_total     4039
_reflns_number_gt     2330
_reflns_threshold_expression     I>2\s(I)
_refine_ls_structure_factor_coef     Fsqd
_refine_ls_matrix_type     full
_refine_ls_R_factor_all     0.0955
_refine_ls_R_factor_gt     0.0434
_refine_ls_wR_factor_gt     0.0949
_refine_ls_wR_factor_ref     0.1347
_refine_ls_goodness_of_fit_ref     1.082
_refine_ls_restrained_S_all     1.082
_refine_ls_number_reflns     4039
_refine_ls_number_parameters     235
_refine_ls_number_restraints     0
_refine_ls_hydrogen_treatment     constr
_refine_ls_weighting_scheme     calc
_refine_ls_weighting_details
         'calc w=1/[\s^2^(Fo^2^)+(0.0469P)^2^+0.8478P] where P=(Fo^2^+2Fc^2^)/3'
_atom_sites_solution_hydrogens     geom
_atom_sites_solution_primary     direct
_atom_sites_solution_secondary     difmap
_refine_ls_shift/su_max     0.000
_refine_ls_shift/su_mean     0.000
_refine_diff_density_max     0.303
_refine_diff_density_min     -0.406
_refine_ls_extinction_method     none
_refine_ls_extinction_coef     ?
loop_
    _atom_type_symbol
    _atom_type_description
    _atom_type_scat_dispersion_real
    _atom_type_scat_dispersion_imag
    _atom_type_scat_source
    'C' 'C' 0.0033 0.0016
                         'International Tables Vol C Tables 4.2.6.8 and 6.1.1.4'
    'H' 'H' 0.0000 0.0000
                         'International Tables Vol C Tables 4.2.6.8 and 6.1.1.4'
    'N' 'N' 0.0061 0.0033
                         'International Tables Vol C Tables 4.2.6.8 and 6.1.1.4'
    'O' 'O' 0.0106 0.0060
                         'International Tables Vol C Tables 4.2.6.8 and 6.1.1.4'
    'S' 'S' 0.1246 0.1234
                         'International Tables Vol C Tables 4.2.6.8 and 6.1.1.4'
_computing_data_collection     'RAPID-AUTO (Rigaku, 1998)'
_computing_cell_refinement     'RAPID-AUTO (Rigaku, 1998)'
_computing_data_reduction     'CrystalStructure (Rigaku/MSC, 2004)'
_computing_structure_solution     'SHELXS97 (Sheldrick, 2008)'
_computing_structure_refinement     'SHELXL97 (Sheldrick, 2008)'
_computing_molecular_graphics     'SHELXTL (Sheldrick, 2008)'
_computing_publication_material     'SHELXL97 (Sheldrick, 2008)'
loop_
    _atom_site_type_symbol
    _atom_site_label
    _atom_site_fract_x
    _atom_site_fract_y
    _atom_site_fract_z
    _atom_site_U_iso_or_equiv
    _atom_site_adp_type
    _atom_site_calc_flag
    _atom_site_refinement_flags
    _atom_site_occupancy
    _atom_site_disorder_assembly
    _atom_site_disorder_group
    C C1 0.1566(4) 0.1783(3) 0.32831(8) 0.0472(6) Uani d . 1 . .
    C C2 0.1371(5) 0.0516(3) 0.31039(10) 0.0570(7) Uani d . 1 . .
    H H2A 0.2419 -0.0142 0.3187 0.068 Uiso calc R 1 . .
    C C3 -0.0411(5) 0.0247(3) 0.27995(10) 0.0616(8) Uani d . 1 . .
    H H3A -0.0545 -0.0611 0.2682 0.074 Uiso calc R 1 . .
    N N1 -0.1955(4) 0.1147(2) 0.26642(7) 0.0541(6) Uani d . 1 . .
    C C4 -0.1742(5) 0.2369(3) 0.28378(9) 0.0542(7) Uani d . 1 . .
    H H4A -0.2806 0.3011 0.2748 0.065 Uiso calc R 1 . .
    C C5 -0.0019(5) 0.2723(3) 0.31427(9) 0.0526(7) Uani d . 1 . .
    H H5A 0.0079 0.3589 0.3254 0.063 Uiso calc R 1 . .
    S S1 0.36292(14) 0.23223(8) 0.36981(3) 0.0629(2) Uani d . 1 . .
    S S2 0.59614(12) 0.08517(9) 0.37425(3) 0.0664(3) Uani d . 1 . .
    C C6 0.5151(4) -0.0234(3) 0.41697(8) 0.0467(6) Uani d . 1 . .
    C C7 0.6649(4) -0.1247(3) 0.42909(9) 0.0543(7) Uani d . 1 . .
    H H7A 0.7977 -0.1335 0.4146 0.065 Uiso calc R 1 . .
    C C8 0.6162(5) -0.2124(3) 0.46265(10) 0.0588(8) Uani d . 1 . .
    H H8A 0.7195 -0.2791 0.4708 0.071 Uiso calc R 1 . .
    N N2 0.4262(4) -0.2055(3) 0.48407(7) 0.0571(6) Uani d . 1 . .
    C C9 0.2814(5) -0.1082(3) 0.47191(9) 0.0558(7) Uani d . 1 . .
    H H9A 0.1483 -0.1031 0.4865 0.067 Uiso calc R 1 . .
    C C10 0.3170(4) -0.0152(3) 0.43917(9) 0.0520(7) Uani d . 1 . .
    H H10A 0.2119 0.0513 0.4321 0.062 Uiso calc R 1 . .
    O O1 0.6473(5) 0.7527(3) 0.28620(9) 0.0996(9) Uani d . 1 . .
    O O2 0.5074(3) 0.5519(2) 0.29642(6) 0.0634(6) Uani d . 1 . .
    H H2C 0.3967 0.5742 0.2715 0.095 Uiso d . 1 . .
    C C11 0.6474(5) 0.6489(3) 0.30626(9) 0.0528(7) Uani d . 1 . .
    C C12 0.8127(4) 0.6179(3) 0.34480(8) 0.0452(6) Uani d . 1 . .
    C C13 1.0212(5) 0.6802(3) 0.34736(9) 0.0541(7) Uani d . 1 . .
    H H13A 1.0553 0.7426 0.3257 0.065 Uiso calc R 1 . .
    C C14 1.1780(5) 0.6495(3) 0.38191(10) 0.0603(8) Uani d . 1 . .
    H H14A 1.3179 0.6909 0.3833 0.072 Uiso calc R 1 . .
    C C15 1.1292(4) 0.5580(3) 0.41451(9) 0.0574(8) Uani d . 1 . .
    H H15A 1.2368 0.5368 0.4374 0.069 Uiso calc R 1 . .
    C C16 0.9196(4) 0.4977(3) 0.41308(8) 0.0467(6) Uani d . 1 . .
    C C17 0.7617(4) 0.5277(3) 0.37792(8) 0.0451(6) Uani d . 1 . .
    H H17A 0.6214 0.4868 0.3767 0.054 Uiso calc R 1 . .
    C C18 0.8684(5) 0.3991(3) 0.44862(9) 0.0566(7) Uani d . 1 . .
    O O3 1.0115(4) 0.3410(3) 0.47123(9) 0.0996(9) Uani d . 1 . .
    O O4 0.6531(3) 0.3815(2) 0.45246(7) 0.0695(6) Uani d . 1 . .
    H H4C 0.6275 0.3313 0.4726 0.104 Uiso d . 1 . .
loop_
    _atom_site_aniso_label
    _atom_site_aniso_U_11
    _atom_site_aniso_U_22
    _atom_site_aniso_U_33
    _atom_site_aniso_U_12
    _atom_site_aniso_U_13
    _atom_site_aniso_U_23
    C1 0.0550(16) 0.0416(15) 0.0445(14) -0.0047(12) 0.0007(12) 0.0048(12)
    C2 0.0646(18) 0.0438(17) 0.0606(17) 0.0055(14) -0.0107(14) -0.0019(13)
    C3 0.078(2) 0.0459(17) 0.0589(17) -0.0006(16) -0.0134(16) -0.0092(14)
    N1 0.0640(15) 0.0536(15) 0.0433(12) -0.0002(12) -0.0078(11) 0.0003(11)
    C4 0.0624(17) 0.0485(17) 0.0509(15) 0.0066(14) -0.0027(14) 0.0038(13)
    C5 0.0681(18) 0.0391(15) 0.0502(15) 0.0009(14) -0.0005(14) -0.0019(12)
    S1 0.0717(5) 0.0503(5) 0.0638(5) -0.0141(4) -0.0174(4) 0.0058(4)
    S2 0.0482(4) 0.0838(6) 0.0672(5) -0.0068(4) 0.0036(3) 0.0218(4)
    C6 0.0386(13) 0.0557(17) 0.0447(13) -0.0022(12) -0.0055(11) -0.0001(12)
    C7 0.0433(15) 0.0660(19) 0.0527(16) 0.0059(14) -0.0033(12) -0.0024(14)
    C8 0.0587(17) 0.0601(19) 0.0552(16) 0.0083(15) -0.0144(14) 0.0001(15)
    N2 0.0612(15) 0.0606(16) 0.0477(13) -0.0051(13) -0.0106(11) 0.0067(11)
    C9 0.0489(15) 0.067(2) 0.0510(15) -0.0048(15) 0.0008(13) 0.0040(14)
    C10 0.0434(14) 0.0571(18) 0.0551(15) 0.0022(13) -0.0007(12) 0.0064(14)
    O1 0.118(2) 0.0680(17) 0.1053(19) -0.0274(15) -0.0499(16) 0.0421(15)
    O2 0.0698(13) 0.0577(13) 0.0589(12) -0.0097(11) -0.0244(10) 0.0090(10)
    C11 0.0612(17) 0.0465(17) 0.0495(15) -0.0013(14) -0.0059(13) 0.0043(13)
    C12 0.0509(15) 0.0405(15) 0.0435(13) 0.0004(12) -0.0026(12) -0.0027(11)
    C13 0.0570(17) 0.0544(18) 0.0507(15) -0.0046(14) 0.0011(13) 0.0000(13)
    C14 0.0458(15) 0.071(2) 0.0634(18) -0.0101(15) -0.0001(14) -0.0047(16)
    C15 0.0455(15) 0.072(2) 0.0526(16) 0.0031(15) -0.0103(13) -0.0050(15)
    C16 0.0452(14) 0.0530(17) 0.0408(13) 0.0033(12) -0.0054(11) -0.0026(12)
    C17 0.0446(14) 0.0447(15) 0.0449(13) 0.0002(12) -0.0044(11) -0.0011(12)
    C18 0.0541(16) 0.069(2) 0.0454(15) 0.0018(15) -0.0095(13) 0.0063(14)
    O3 0.0644(14) 0.135(2) 0.0961(18) 0.0153(16) -0.0159(13) 0.0616(18)
    O4 0.0580(12) 0.0864(16) 0.0624(12) -0.0072(11) -0.0107(10) 0.0307(11)
_geom_special_details
;
All e.s.d.'s (except the e.s.d. in the dihedral angle between two l.s. planes)
are estimated using the full covariance matrix. The cell e.s.d.'s are taken
into account individually in the estimation of e.s.d.'s in distances, angles
and torsion angles; correlations between e.s.d.'s in cell parameters are only
used when they are defined by crystal symmetry. An approximate (isotropic)
treatment of cell e.s.d.'s is used for estimating e.s.d.'s involving l.s.
planes.
;
loop_
    _geom_bond_atom_site_label_1
    _geom_bond_atom_site_label_2
    _geom_bond_site_symmetry_2
    _geom_bond_distance
    _geom_bond_publ_flag
    C1 C5 . 1.380(4) ?
    C1 C2 . 1.380(4) ?
    C1 S1 . 1.771(3) ?
    C2 C3 . 1.378(4) ?
    C2 H2A . 0.9300 ?
    C3 N1 . 1.333(4) ?
    C3 H3A . 0.9300 ?
    N1 C4 . 1.333(4) ?
    C4 C5 . 1.373(4) ?
    C4 H4A . 0.9300 ?
    C5 H5A . 0.9300 ?
    S1 S2 . 2.0248(13) ?
    S2 C6 . 1.766(3) ?
    C6 C7 . 1.385(4) ?
    C6 C10 . 1.393(3) ?
    C7 C8 . 1.376(4) ?
    C7 H7A . 0.9300 ?
    C8 N2 . 1.338(4) ?
    C8 H8A . 0.9300 ?
    N2 C9 . 1.337(4) ?
    C9 C10 . 1.376(4) ?
    C9 H9A . 0.9300 ?
    C10 H10A . 0.9300 ?
    O1 C11 . 1.200(3) ?
    O2 C11 . 1.302(3) ?
    O2 H2C . 0.9857 ?
    C11 C12 . 1.497(4) ?
    C12 C17 . 1.387(4) ?
    C12 C13 . 1.388(4) ?
    C13 C14 . 1.379(4) ?
    C13 H13A . 0.9300 ?
    C14 C15 . 1.381(4) ?
    C14 H14A . 0.9300 ?
    C15 C16 . 1.386(4) ?
    C15 H15A . 0.9300 ?
    C16 C17 . 1.395(3) ?
    C16 C18 . 1.495(4) ?
    C17 H17A . 0.9300 ?
    C18 O3 . 1.203(3) ?
    C18 O4 . 1.308(3) ?
    O4 H4C . 0.8043 ?
loop_
    _geom_angle_atom_site_label_1
    _geom_angle_atom_site_label_2
    _geom_angle_atom_site_label_3
    _geom_angle_site_symmetry_1
    _geom_angle_site_symmetry_3
    _geom_angle
    _geom_angle_publ_flag
    C5 C1 C2 . . 118.2(3) ?
    C5 C1 S1 . . 115.7(2) ?
    C2 C1 S1 . . 126.0(2) ?
    C3 C2 C1 . . 118.5(3) ?
    C3 C2 H2A . . 120.8 ?
    C1 C2 H2A . . 120.8 ?
    N1 C3 C2 . . 123.7(3) ?
    N1 C3 H3A . . 118.2 ?
    C2 C3 H3A . . 118.2 ?
    C3 N1 C4 . . 117.3(2) ?
    N1 C4 C5 . . 122.8(3) ?
    N1 C4 H4A . . 118.6 ?
    C5 C4 H4A . . 118.6 ?
    C4 C5 C1 . . 119.5(3) ?
    C4 C5 H5A . . 120.2 ?
    C1 C5 H5A . . 120.2 ?
    C1 S1 S2 . . 105.44(10) ?
    C6 S2 S1 . . 106.08(10) ?
    C7 C6 C10 . . 118.1(3) ?
    C7 C6 S2 . . 116.0(2) ?
    C10 C6 S2 . . 125.9(2) ?
    C8 C7 C6 . . 119.7(3) ?
    C8 C7 H7A . . 120.2 ?
    C6 C7 H7A . . 120.2 ?
    N2 C8 C7 . . 122.6(3) ?
    N2 C8 H8A . . 118.7 ?
    C7 C8 H8A . . 118.7 ?
    C9 N2 C8 . . 117.4(2) ?
    N2 C9 C10 . . 124.0(3) ?
    N2 C9 H9A . . 118.0 ?
    C10 C9 H9A . . 118.0 ?
    C9 C10 C6 . . 118.1(3) ?
    C9 C10 H10A . . 120.9 ?
    C6 C10 H10A . . 120.9 ?
    C11 O2 H2C . . 112.9 ?
    O1 C11 O2 . . 123.7(3) ?
    O1 C11 C12 . . 122.7(3) ?
    O2 C11 C12 . . 113.5(2) ?
    C17 C12 C13 . . 119.4(2) ?
    C17 C12 C11 . . 121.2(2) ?
    C13 C12 C11 . . 119.5(2) ?
    C14 C13 C12 . . 120.1(3) ?
    C14 C13 H13A . . 119.9 ?
    C12 C13 H13A . . 119.9 ?
    C13 C14 C15 . . 120.6(3) ?
    C13 C14 H14A . . 119.7 ?
    C15 C14 H14A . . 119.7 ?
    C14 C15 C16 . . 119.9(3) ?
    C14 C15 H15A . . 120.0 ?
    C16 C15 H15A . . 120.0 ?
    C15 C16 C17 . . 119.5(3) ?
    C15 C16 C18 . . 119.4(2) ?
    C17 C16 C18 . . 121.0(2) ?
    C12 C17 C16 . . 120.4(2) ?
    C12 C17 H17A . . 119.8 ?
    C16 C17 H17A . . 119.8 ?
    O3 C18 O4 . . 123.4(3) ?
    O3 C18 C16 . . 123.2(3) ?
    O4 C18 C16 . . 113.4(2) ?
    C18 O4 H4C . . 112.6 ?
loop_
    _geom_hbond_atom_site_label_D
    _geom_hbond_atom_site_label_H
    _geom_hbond_atom_site_label_A
    _geom_hbond_site_symmetry_D
    _geom_hbond_site_symmetry_H
    _geom_hbond_site_symmetry_A
    _geom_hbond_distance_DH
    _geom_hbond_distance_HA
    _geom_hbond_distance_DA
    _geom_hbond_angle_DHA
    _geom_hbond_publ_flag
    O2 H2C N1 . . 2_555 0.99 1.64 2.629(3) 175 Y
    O4 H4C N2 . . 3_656 0.81 1.85 2.651(3) 176 Y
