# Supplementary material for: Di-4-pyridyl disulfide–isophthalic acid (1/1)
Source: Acta Crystallogr Sect E Struct Rep Online. 2009 Apr 18;65(Pt 5):o1055. doi: 10.1107/S1600536809013397 (PMC2977736; doi:10.1107/S1600536809013397)
Supplement: Supplementary file 2 [file e-65-o1055-Isup2.hkl]

# 
# h,k,l, Fc-squared, Fo-squared, sigma(Fo-squared) and status flag 
# 
data_I
_shelx_title ' 090311[(bpds)(isophth)] in P2(1)/c' 
_shelx_refln_list_code          4 
_shelx_F_calc_maximum      197.48 
_exptl_crystal_F_000       800.00 
_reflns_d_resolution_high  0.7716 
 
loop_ 
 _symmetry_equiv_pos_as_xyz 
 'x, y, z' 
 '-x, y+1/2, -z+1/2' 
 '-x, -y, -z' 
 'x, -y-1/2, z-1/2' 
 
_cell_length_a     5.9616 
_cell_length_b    10.0240 
_cell_length_c    29.7970 
_cell_angle_alpha  90.000 
_cell_angle_beta   93.712 
_cell_angle_gamma  90.000 
 
_shelx_F_squared_multiplier     1.000 
 
loop_ 
 _refln_index_h 
 _refln_index_k 
 _refln_index_l 
 _refln_F_squared_calc 
 _refln_F_squared_meas 
 _refln_F_squared_sigma 
 _refln_observed_status 
   1   0   0     1511.94     1444.81     16.04 o 
   2   0   0       26.37       33.59      3.93 o 
   3   0   0     1530.63     1372.47     17.84 o 
   4   0   0     1662.26     1690.03     18.93 o 
   5   0   0      689.26      706.55     11.77 o 
   6   0   0      234.60      225.54     11.22 o 
   7   0   0        0.21       12.75      5.97 o 
   1   1   0      167.76      158.73      4.55 o 
   2   1   0     3139.32     2977.96     18.94 o 
   3   1   0        1.92        1.08      2.56 o 
   4   1   0      500.38      446.81      6.36 o 
   5   1   0      326.65      337.27      8.21 o 
   6   1   0       54.05       50.95      5.39 o 
   7   1   0        0.34        5.93      4.36 o 
   0   2   0      132.44      142.02      9.18 o 
   1   2   0      159.22      156.14      5.22 o 
   2   2   0       64.32       58.85      3.88 o 
   3   2   0     2822.48     2863.79     21.89 o 
   4   2   0      367.51      378.66     12.19 o 
   5   2   0      566.91      546.70     11.14 o 
   6   2   0      112.44      121.21      8.15 o 
   7   2   0        1.26        6.31      6.05 o 
   1   3   0     7729.89     7256.78     58.49 o 
   2   3   0     5945.56     5784.26     41.45 o 
   3   3   0     1517.71     1468.96     12.60 o 
   4   3   0       18.57       19.07      4.30 o 
   5   3   0      249.78      263.08     11.10 o 
   6   3   0       53.81       49.09     10.19 o 
   7   3   0       90.03      112.41      8.82 o 
   0   4   0      621.54      619.21     13.00 o 
   1   4   0      300.43      339.00      7.17 o 
   2   4   0      811.44      934.97     11.87 o 
   3   4   0      261.37      277.17      5.70 o 
   4   4   0        9.05        8.30      2.83 o 
   5   4   0      104.85      109.19      9.85 o 
   6   4   0        1.14       -0.32      4.99 o 
   7   4   0       27.00       37.28     11.68 o 
   1   5   0      328.89      275.46      9.27 o 
   2   5   0      469.77      414.02      8.58 o 
   3   5   0       33.53       39.37      4.32 o 
   4   5   0        7.06        7.05      3.76 o 
   5   5   0        1.60        1.89      4.43 o 
   6   5   0        2.18       10.57      6.87 o 
   7   5   0        0.21       -1.00      9.41 o 
   0   6   0     1138.34     1090.05     26.19 o 
   1   6   0     1471.07     1397.63     18.53 o 
   2   6   0       72.05       75.26      6.69 o 
   3   6   0       22.75       17.82      5.89 o 
   4   6   0      484.83      541.48      8.90 o 
   5   6   0       86.65       98.54      7.05 o 
   6   6   0       10.54        9.55      8.65 o 
   1   7   0       41.22       48.89      9.69 o 
   2   7   0      303.71      286.84     11.63 o 
   3   7   0        8.73       10.58      5.80 o 
   4   7   0      297.31      302.77      9.49 o 
   5   7   0       21.49       22.54      4.44 o 
   6   7   0       20.71       17.79     10.34 o 
   0   8   0      624.06      625.36     19.18 o 
   1   8   0        6.97       19.39      6.71 o 
   2   8   0      385.60      421.90     16.45 o 
   3   8   0      230.10      247.39     22.29 o 
   4   8   0        5.49       10.23      5.83 o 
   5   8   0        3.50        1.50      3.44 o 
   6   8   0       24.07        6.41     10.02 o 
   1   9   0      207.98      237.22     10.91 o 
   2   9   0      437.01      456.84     17.23 o 
   3   9   0       59.81       52.18     14.13 o 
   4   9   0        0.92        3.41      3.84 o 
   5   9   0        0.11        1.09      9.22 o 
   0  10   0        8.54        7.09      9.26 o 
   1  10   0        0.31        2.00      6.77 o 
   2  10   0        5.97       15.09      9.52 o 
   3  10   0        0.27        0.17      5.88 o 
   4  10   0        1.51        3.53      6.08 o 
   1  11   0       15.73        3.84      7.69 o 
   2  11   0       22.26       16.21     12.72 o 
   3  11   0        1.04        4.80      6.13 o 
   4  11   0       36.16       15.32     12.79 o 
   0  12   0        0.82        5.76     10.65 o 
   1  12   0        1.34       -1.67      6.40 o 
   2  12   0        0.14       -0.85      6.50 o 
  -7   1   1        3.24        6.39      3.73 o 
  -6   1   1        7.31        7.45      3.63 o 
  -5   1   1       67.21       70.82      5.82 o 
  -4   1   1      197.99      197.13      5.61 o 
  -3   1   1     1023.12     1013.18      8.44 o 
  -2   1   1      289.43      263.43      4.92 o 
  -1   1   1    13770.80    14514.48     93.40 o 
   1   1   1     6682.66     6762.29     98.73 o 
   2   1   1      100.27       96.37      3.72 o 
   3   1   1       81.14       69.72      4.10 o 
   4   1   1       35.36       37.59      4.08 o 
   5   1   1       12.02       12.17      4.11 o 
   6   1   1       67.38       71.90      4.54 o 
   7   1   1       12.04       18.54      5.36 o 
  -7   2   1       26.86       32.30      8.62 o 
  -6   2   1        2.99        2.69      4.05 o 
  -5   2   1        2.78       -1.36      3.78 o 
  -4   2   1        3.99        5.50      2.50 o 
  -3   2   1      746.52      706.48      8.92 o 
  -2   2   1      151.52      109.76      3.39 o 
  -1   2   1      329.43      324.80      7.14 o 
   0   2   1    18855.40    18920.71    125.26 o 
   1   2   1      918.66      842.86     11.49 o 
   2   2   1      935.05      948.14      9.53 o 
   3   2   1     1127.76     1068.72    315.75 o 
   4   2   1      538.13      493.78     14.30 o 
   5   2   1     1525.10     1495.90     17.83 o 
   6   2   1        6.55        2.24      5.34 o 
   7   2   1       14.44       15.72      5.94 o 
  -7   3   1        0.06        4.50      7.02 o 
  -6   3   1      182.22      168.12      8.65 o 
  -5   3   1       47.39       39.14      8.43 o 
  -4   3   1      319.32      298.83      6.68 o 
  -3   3   1      463.84      461.70      8.14 o 
  -2   3   1        4.64        0.49      2.67 o 
  -1   3   1      615.35      546.74      8.75 o 
   0   3   1       95.58       97.00      9.21 o 
   1   3   1     1415.20     1378.41     13.29 o 
   2   3   1      966.94      970.71     10.80 o 
   3   3   1        4.42        6.79      2.71 o 
   4   3   1      141.19      144.00      6.67 o 
   5   3   1       52.96       46.24     11.15 o 
   6   3   1      175.24      173.98      8.98 o 
   7   3   1        1.55       16.47      6.70 o 
  -7   4   1       15.55       37.41     10.98 o 
  -6   4   1      259.54      282.12     10.53 o 
  -5   4   1       13.77       14.60      5.57 o 
  -4   4   1       25.89       27.39      5.20 o 
  -3   4   1      147.30      124.61      5.18 o 
  -2   4   1     2384.36     2434.86     20.10 o 
  -1   4   1     1407.59     1387.25     14.01 o 
   0   4   1      983.79      954.67     12.88 o 
   1   4   1       60.93       68.62      6.07 o 
   2   4   1       70.63       74.68      6.80 o 
   3   4   1       59.79       67.81      3.62 o 
   4   4   1        2.84        2.03      2.90 o 
   5   4   1        5.58       -5.03      9.28 o 
   6   4   1        6.78        1.61      4.22 o 
   7   4   1        0.80        9.52      8.25 o 
  -7   5   1        3.36       11.66      9.40 o 
  -6   5   1       37.48       46.98     16.41 o 
  -5   5   1        0.07        0.87      4.75 o 
  -4   5   1       35.55       33.67      5.57 o 
  -3   5   1      347.22      372.82      6.94 o 
  -2   5   1      330.63      340.64     10.75 o 
  -1   5   1     2600.19     2750.82     33.09 o 
   0   5   1      264.90      281.27      8.39 o 
   1   5   1       14.99       13.04      4.37 o 
   2   5   1      452.77      410.12      9.98 o 
   3   5   1        2.72       -1.80      2.85 o 
   4   5   1      388.20      398.04      6.79 o 
   5   5   1       13.10       11.78      4.58 o 
   6   5   1      106.97       76.68     25.63 o 
   7   5   1       42.39       54.55     11.11 o 
  -6   6   1        0.69        6.79      7.76 o 
  -5   6   1       34.99       44.69      5.44 o 
  -4   6   1       66.99       64.17      5.00 o 
  -3   6   1      117.10      125.26      7.13 o 
  -2   6   1      105.64      120.82      6.99 o 
  -1   6   1        0.79       -0.07      3.14 o 
   0   6   1      522.94      484.41     10.02 o 
   1   6   1       41.51       28.20      5.64 o 
   2   6   1        7.14        7.58      5.89 o 
   3   6   1       21.42       25.88      6.13 o 
   4   6   1        7.26        6.99      3.34 o 
   5   6   1       16.76       17.36      4.95 o 
   6   6   1        0.99       -8.72     12.13 o 
  -6   7   1       27.73       32.67     14.80 o 
  -5   7   1      180.75      201.50      7.83 o 
  -4   7   1      208.04      250.25     10.67 o 
  -3   7   1       95.43       99.91      7.59 o 
  -2   7   1        3.26        3.75      5.43 o 
  -1   7   1       94.24      100.12      7.87 o 
   0   7   1      985.00      978.78     15.20 o 
   1   7   1      302.93      297.52     10.10 o 
   2   7   1       64.33       68.70      7.71 o 
   3   7   1       13.23       23.94      7.52 o 
   4   7   1      131.56      133.88     13.13 o 
   5   7   1      123.28      131.52     12.43 o 
   6   7   1       37.95       29.78     15.53 o 
  -6   8   1        0.89        4.78      8.93 o 
  -5   8   1        1.65       -3.46      4.85 o 
  -4   8   1        0.48       -4.34      6.58 o 
  -3   8   1        0.11        1.51      6.15 o 
  -2   8   1      127.14      136.31      9.98 o 
  -1   8   1      186.86      170.78     12.44 o 
   0   8   1        2.90        1.95      5.65 o 
   1   8   1      446.40      495.58     12.79 o 
   2   8   1        5.90        6.39      5.62 o 
   3   8   1        2.08        7.39      7.17 o 
   4   8   1      238.82      287.55     11.25 o 
   5   8   1       63.76       74.18      9.47 o 
   6   8   1       23.87       11.54     14.19 o 
  -5   9   1        2.04        2.11      5.30 o 
  -4   9   1       47.10       52.18      6.80 o 
  -3   9   1       18.38       17.37      6.68 o 
  -2   9   1       65.80       65.13      8.85 o 
  -1   9   1      249.59      290.02     12.55 o 
   0   9   1      209.03      229.86     17.12 o 
   1   9   1      186.07      170.02     12.00 o 
   2   9   1       43.03       39.45      8.85 o 
   3   9   1      115.49      105.80     20.30 o 
   4   9   1       11.43       11.09      5.00 o 
   5   9   1        1.28       -0.89      7.31 o 
  -4  10   1        0.01        6.44      5.39 o 
  -3  10   1       48.21       41.01     10.26 o 
  -2  10   1      490.36      546.03     18.63 o 
  -1  10   1        2.76       -1.33      6.03 o 
   0  10   1        5.41        6.51      7.68 o 
   1  10   1        4.04       10.31      8.64 o 
   2  10   1       28.07       34.19      8.34 o 
   3  10   1       84.04       62.16     12.53 o 
   4  10   1        1.88        4.64      4.79 o 
  -4  11   1       17.20        9.37      6.01 o 
  -3  11   1        0.44       -0.79      5.92 o 
  -2  11   1      112.03       93.80     20.48 o 
  -1  11   1       17.21        9.40      9.05 o 
   0  11   1        6.79        1.89      5.72 o 
   1  11   1       10.46        9.42      6.75 o 
   2  11   1       58.06       21.76     17.35 o 
   3  11   1       47.15       33.88     18.63 o 
   4  11   1        6.95        7.67      6.67 o 
  -2  12   1       43.75       14.57     13.96 o 
  -1  12   1        7.97        0.57      5.38 o 
   0  12   1        8.50       11.16     13.76 o 
   1  12   1      210.35      189.46     46.60 o 
   2  12   1        2.03       -0.07      5.66 o 
  -7   0   2       17.95       15.95      5.71 o 
  -6   0   2        1.87        2.97      6.75 o 
  -5   0   2       12.86       14.03      7.63 o 
  -4   0   2      588.08      610.65     16.44 o 
  -3   0   2     3218.34     3235.72     34.28 o 
  -2   0   2     2560.90     2392.05     19.16 o 
  -1   0   2      385.25      296.54      4.76 o 
   1   0   2     6035.95     4792.37     57.18 o 
   3   0   2      292.44      327.94      6.14 o 
   4   0   2       51.37       46.59      4.76 o 
   5   0   2      665.15      662.37     14.14 o 
   6   0   2      133.84      134.35      7.05 o 
   7   0   2       88.85       87.09     17.23 o 
  -7   1   2        6.57        9.24      4.11 o 
  -6   1   2       11.19        6.34      3.32 o 
  -5   1   2      282.44      274.77      8.30 o 
  -4   1   2      730.76      724.31      8.06 o 
  -3   1   2       44.40       32.25      3.25 o 
  -2   1   2     2511.38     2461.90     14.33 o 
  -1   1   2     2661.73     2512.11     15.73 o 
   1   1   2      448.10      466.87      3.97 o 
   2   1   2      431.88      413.20      5.37 o 
   3   1   2     1310.90     1271.90     15.71 o 
   4   1   2      438.56      396.74      9.03 o 
   5   1   2       30.55       32.34      4.00 o 
   6   1   2       82.01       82.74      5.68 o 
   7   1   2        0.42       19.08      5.01 o 
  -7   2   2       12.98       21.36      8.80 o 
  -6   2   2      269.41      311.25      9.44 o 
  -5   2   2        4.61        1.74      2.86 o 
  -4   2   2      100.35       97.99      4.75 o 
  -3   2   2     1525.01     1492.53     11.55 o 
  -2   2   2     4577.57     4276.14     26.88 o 
  -1   2   2     4347.59     4079.51     37.15 o 
   0   2   2      657.10      621.16      7.21 o 
   1   2   2      506.89      486.11      8.66 o 
   2   2   2       49.55       56.25      3.31 o 
   3   2   2      466.26      446.32     13.80 o 
   4   2   2       13.39       14.75      6.73 o 
   5   2   2      100.08       83.74     12.14 o 
   6   2   2       28.79       34.35      5.41 o 
   7   2   2        5.94        6.74      5.89 o 
  -7   3   2       63.47       69.77      8.83 o 
  -6   3   2      122.18      167.12     11.05 o 
  -5   3   2      367.52      364.86     10.10 o 
  -4   3   2      233.64      234.81     10.07 o 
  -3   3   2       16.24       18.46      3.61 o 
  -2   3   2        6.70        3.76      2.10 o 
  -1   3   2     1314.82     1210.26     12.45 o 
   0   3   2     1177.57     1075.95     12.11 o 
   1   3   2      280.61      245.28      6.60 o 
   2   3   2     1945.03     2096.58     18.47 o 
   3   3   2        1.66        2.93      2.68 o 
   4   3   2       94.69       95.62     21.17 o 
   5   3   2        6.73        5.35      6.77 o 
   6   3   2      403.30      429.09     11.49 o 
   7   3   2       24.12       40.87     11.28 o 
  -7   4   2        4.53       17.14     12.96 o 
  -6   4   2       73.34       73.22      8.69 o 
  -5   4   2      395.97      377.11     71.63 o 
  -4   4   2        3.50        6.77      3.75 o 
  -3   4   2     1497.93     1431.76     16.33 o 
  -2   4   2     2354.73     2300.32     19.87 o 
  -1   4   2     3290.32     3171.28     24.98 o 
   0   4   2     1714.70     1605.16     15.39 o 
   1   4   2      524.69      476.73      8.71 o 
   2   4   2     3416.09     3437.42     28.21 o 
   3   4   2       30.13       47.44      4.10 o 
   4   4   2       11.20       13.47      3.43 o 
   5   4   2      317.74      352.71     16.91 o 
   6   4   2        0.04       -0.21      4.76 o 
   7   4   2       12.45       21.79      9.00 o 
  -7   5   2        0.76        1.50      7.44 o 
  -6   5   2       33.60       13.52     10.81 o 
  -5   5   2      185.01      177.82      6.23 o 
  -4   5   2      515.31      563.72     11.27 o 
  -3   5   2      389.77      398.09      7.57 o 
  -2   5   2       45.72       43.86      5.65 o 
  -1   5   2        3.26        2.83      3.79 o 
   0   5   2     1074.41     1026.31     13.18 o 
   1   5   2        1.29        5.39      4.67 o 
   2   5   2       50.70       47.65      5.52 o 
   3   5   2      616.22      682.67     11.84 o 
   4   5   2      324.35      361.80      8.59 o 
   5   5   2      195.66      211.27     17.05 o 
   6   5   2        0.91        2.35      6.51 o 
   7   5   2        4.62        3.34     12.94 o 
  -6   6   2        3.62        9.86      9.11 o 
  -5   6   2        0.35       -1.24      5.36 o 
  -4   6   2      373.53      382.82      9.16 o 
  -3   6   2       26.31       28.56      5.55 o 
  -2   6   2        8.16       15.23      5.54 o 
  -1   6   2       64.22       67.08      7.11 o 
   0   6   2      383.20      416.78     10.40 o 
   1   6   2        0.58        1.77      4.48 o 
   2   6   2       60.34       78.82      8.85 o 
   3   6   2       38.99       49.73      8.02 o 
   4   6   2      145.36      172.58      7.40 o 
   5   6   2        6.38       10.93      3.90 o 
   6   6   2       13.90        9.56     15.83 o 
  -6   7   2        0.72        1.60      6.87 o 
  -5   7   2        0.01       -1.56      3.82 o 
  -4   7   2      103.46      120.65      7.90 o 
  -3   7   2       85.83      108.39      9.40 o 
  -2   7   2      321.98      302.97     13.23 o 
  -1   7   2      332.58      317.03     13.07 o 
   0   7   2     1203.33     1241.76     19.70 o 
   1   7   2      433.03      414.83     12.46 o 
   2   7   2       10.13       16.71      6.51 o 
   3   7   2      124.94      159.69      8.87 o 
   4   7   2       46.86       29.98      5.93 o 
   5   7   2       31.24       25.14      5.55 o 
   6   7   2        1.54        0.91      8.10 o 
  -6   8   2        1.34       -2.33      8.51 o 
  -5   8   2       51.06       35.67      6.67 o 
  -4   8   2        4.21        3.43      4.19 o 
  -3   8   2        5.24        8.09      6.15 o 
  -2   8   2      635.77      668.88     14.84 o 
  -1   8   2       19.14       20.71      6.63 o 
   0   8   2        0.79        3.83      5.84 o 
   1   8   2      127.83      120.49     10.86 o 
   2   8   2      360.29      378.35     15.83 o 
   3   8   2        1.47        3.16      7.45 o 
   4   8   2       20.06       23.68      7.83 o 
   5   8   2       62.53       70.56      9.83 o 
   6   8   2       10.99       19.95     11.62 o 
  -5   9   2        0.04        4.43      4.81 o 
  -4   9   2       10.05       12.11      4.85 o 
  -3   9   2       97.39       98.13     21.87 o 
  -2   9   2      147.41      156.98     10.56 o 
  -1   9   2       67.86       74.26     10.93 o 
   0   9   2      113.62      134.34     11.95 o 
   1   9   2      100.77      110.70     10.49 o 
   2   9   2       35.11       40.53      8.51 o 
   3   9   2       42.77       25.12      9.90 o 
   4   9   2       14.44        8.32      4.98 o 
   5   9   2       25.22       32.23     10.11 o 
  -4  10   2       20.60       13.66      5.89 o 
  -3  10   2       48.69       36.29     13.03 o 
  -2  10   2       12.32        9.84      6.88 o 
  -1  10   2        2.16        6.81      7.13 o 
   0  10   2      263.26      291.55     14.12 o 
   1  10   2      215.46      262.38     13.19 o 
   2  10   2        2.30        7.33      8.07 o 
   3  10   2       12.31       10.78      7.35 o 
   4  10   2        8.02        1.43      4.24 o 
  -4  11   2        0.12        0.29      5.43 o 
  -3  11   2        0.10       -0.17      5.38 o 
  -2  11   2       26.80       19.68      9.55 o 
  -1  11   2       25.02       32.49      9.28 o 
   0  11   2       65.93       30.06     21.04 o 
   1  11   2        6.79        2.42      7.55 o 
   2  11   2       21.17       11.07      9.09 o 
   3  11   2        3.07        0.65      6.58 o 
   4  11   2        3.75        4.90      7.46 o 
  -2  12   2        0.41        1.55      6.77 o 
  -1  12   2        0.57       -2.61      8.05 o 
   0  12   2        1.80        3.53      6.71 o 
   1  12   2       40.90        0.07      5.57 o 
   2  12   2        1.40        0.05      5.85 o 
  -7   1   3       30.98       28.91      4.88 o 
  -6   1   3       13.09       16.58      3.65 o 
  -5   1   3      247.58      262.92      6.95 o 
  -4   1   3       27.66       21.53      3.44 o 
  -3   1   3      188.90      186.79      3.74 o 
  -2   1   3     2043.65     1968.43     12.75 o 
  -1   1   3     2924.40     2901.06     52.65 o 
   1   1   3        6.81        9.55      3.27 o 
   2   1   3       28.20       26.90      2.36 o 
   3   1   3      919.85      867.92     13.56 o 
   4   1   3     2160.81     2101.87     18.93 o 
   5   1   3       49.79       44.12      4.30 o 
   6   1   3       54.95       54.66      4.64 o 
   7   1   3        4.84       -4.07      5.40 o 
  -7   2   3        0.06        7.20      6.94 o 
  -6   2   3       27.46       24.92      5.95 o 
  -5   2   3       77.90       88.17      7.06 o 
  -4   2   3      222.42      197.10      4.62 o 
  -3   2   3        0.33        2.71      2.68 o 
  -2   2   3      710.07      680.30      6.97 o 
  -1   2   3      743.43      634.56      6.56 o 
   0   2   3     4135.66     3849.30     27.71 o 
   1   2   3      277.37      227.38      6.02 o 
   2   2   3     2244.18     2066.43     17.79 o 
   3   2   3      445.53      411.69      8.93 o 
   4   2   3        0.77       -0.76      4.78 o 
   5   2   3      382.20      388.91     10.46 o 
   6   2   3      352.01      369.15      9.53 o 
   7   2   3       57.31       66.55     10.11 o 
  -7   3   3        6.27       10.12      6.07 o 
  -6   3   3       15.95       14.23      6.83 o 
  -5   3   3       50.88       40.96      4.31 o 
  -4   3   3      241.03      234.43      6.93 o 
  -3   3   3       40.55       56.35      3.54 o 
  -2   3   3       51.86       62.46      3.63 o 
  -1   3   3      987.79      878.74     11.30 o 
   0   3   3      126.20      124.50      5.80 o 
   1   3   3       38.70       38.20      4.92 o 
   2   3   3        3.98       11.95      4.67 o 
   3   3   3       37.20       31.56      3.10 o 
   4   3   3      318.34      313.40     12.86 o 
   5   3   3        0.01        2.17      5.77 o 
   6   3   3       23.86       15.47      6.39 o 
   7   3   3        0.32       13.93     10.53 o 
  -7   4   3        0.84       -6.87      8.09 o 
  -6   4   3        5.63        1.92      3.99 o 
  -5   4   3      189.55      217.13      7.43 o 
  -4   4   3      565.07      569.41     10.73 o 
  -3   4   3      815.56      738.38     12.92 o 
  -2   4   3      511.22      495.64     10.72 o 
  -1   4   3     1012.83     1035.22     11.77 o 
   0   4   3       38.21       54.00      4.68 o 
   1   4   3      853.95      876.48     12.36 o 
   2   4   3       59.78       48.80      5.79 o 
   3   4   3      252.30      266.79      5.98 o 
   4   4   3       12.46       10.47      2.79 o 
   5   4   3       51.01       59.30     10.25 o 
   6   4   3      203.11      188.68     49.10 o 
   7   4   3       17.15       28.19     12.24 o 
  -7   5   3       26.06       35.30     12.31 o 
  -6   5   3       91.87       88.62      8.43 o 
  -5   5   3       23.16       24.14      4.30 o 
  -4   5   3       36.71       36.78      4.65 o 
  -3   5   3       68.03       68.77      4.48 o 
  -2   5   3     1529.38     1567.11     20.12 o 
  -1   5   3      648.43      625.07     11.20 o 
   0   5   3      399.17      344.22      8.07 o 
   1   5   3       13.89        7.43      4.56 o 
   2   5   3        0.23        4.11      6.53 o 
   3   5   3      802.94      805.00     13.01 o 
   4   5   3        1.30       -0.63      2.82 o 
   5   5   3       76.62       75.63     11.60 o 
   6   5   3        1.83        6.18      7.21 o 
   7   5   3        0.03       -6.81      7.60 o 
  -6   6   3        0.30       -3.79      7.62 o 
  -5   6   3      133.24      145.54     10.98 o 
  -4   6   3       20.13       24.27      5.56 o 
  -3   6   3        0.07       -0.31      3.80 o 
  -2   6   3      170.90      200.49      9.11 o 
  -1   6   3      287.82      306.24     13.69 o 
   0   6   3      248.27      248.42      8.74 o 
   1   6   3      760.04      795.24     14.77 o 
   2   6   3     1055.36     1091.55     15.46 o 
   3   6   3      899.45      915.65     15.89 o 
   4   6   3      204.99      183.38      6.90 o 
   5   6   3       53.28       42.13      7.85 o 
   6   6   3        0.90        1.48      7.69 o 
  -6   7   3        0.94        0.46      5.66 o 
  -5   7   3        1.64       -0.11      4.07 o 
  -4   7   3      378.52      407.70     14.71 o 
  -3   7   3        6.53        8.36      5.07 o 
  -2   7   3      411.74      415.14     13.99 o 
  -1   7   3      230.72      207.69     11.55 o 
   0   7   3      287.14      323.35     12.40 o 
   1   7   3       44.05       31.92      7.21 o 
   2   7   3      118.11      139.32     11.08 o 
   3   7   3       39.11       51.57      8.08 o 
   4   7   3      174.46      215.98      8.19 o 
   5   7   3       55.70       41.33      9.09 o 
   6   7   3        3.58       26.40     15.78 o 
  -6   8   3        0.00       -4.43     11.19 o 
  -5   8   3        2.27        4.88      6.41 o 
  -4   8   3       89.87      103.94      6.92 o 
  -3   8   3      160.65      193.73     12.52 o 
  -2   8   3      865.25      854.04     16.33 o 
  -1   8   3      244.91      242.84      9.94 o 
   0   8   3      209.99      227.00     11.24 o 
   1   8   3      169.76      179.00     11.44 o 
   2   8   3        7.85        8.37      6.63 o 
   3   8   3       93.18      111.99      9.00 o 
   4   8   3        6.03        3.14      5.03 o 
   5   8   3        9.01       12.68      7.78 o 
   6   8   3        3.52      -15.02     15.02 o 
  -5   9   3       16.47       16.86      6.27 o 
  -4   9   3       12.18       17.48      6.41 o 
  -3   9   3       90.52      114.41     10.36 o 
  -2   9   3       53.42       49.35      7.60 o 
  -1   9   3       38.20       42.51      7.52 o 
   0   9   3        4.16        7.57      6.96 o 
   1   9   3      966.13     1037.19     19.05 o 
   2   9   3        1.35        3.56      7.28 o 
   3   9   3        1.70        6.84      7.58 o 
   4   9   3       11.02       17.51      6.59 o 
   5   9   3       22.09       28.21      9.45 o 
  -4  10   3        4.47        0.00      4.84 o 
  -3  10   3       21.67       18.63      8.11 o 
  -2  10   3      182.26      200.48     15.00 o 
  -1  10   3        5.58        2.76      7.67 o 
   0  10   3       75.75       72.25      9.89 o 
   1  10   3        2.37        5.97      7.28 o 
   2  10   3      272.36      303.72     15.06 o 
   3  10   3       51.56       31.25     10.15 o 
   4  10   3        7.49        3.92      5.19 o 
  -4  11   3       25.29       20.73      7.77 o 
  -3  11   3       24.51       20.21      9.58 o 
  -2  11   3       68.63       75.24     15.72 o 
  -1  11   3        0.42        5.14      7.22 o 
   0  11   3        0.44        1.06      5.93 o 
   1  11   3        5.76        3.17      8.07 o 
   2  11   3       17.65        3.29      5.04 o 
   3  11   3       11.16        1.28      6.30 o 
   4  11   3        0.00        0.76     10.65 o 
  -2  12   3        6.40        1.95      6.85 o 
  -1  12   3       11.58       -1.85      8.69 o 
   0  12   3       47.40        6.22      8.83 o 
   1  12   3        8.98        6.52      7.35 o 
   2  12   3        0.02        0.67      6.04 o 
  -7   0   4        0.10        0.17      4.44 o 
  -6   0   4       32.47       33.87      6.30 o 
  -5   0   4      575.27      583.64     11.71 o 
  -4   0   4     1293.26     1221.44     17.31 o 
  -3   0   4      561.15      709.55     10.90 o 
  -2   0   4      264.47      266.32      6.47 o 
  -1   0   4      425.14      377.28      4.86 o 
   1   0   4     1808.35     1708.69     24.95 o 
   2   0   4        3.27       -1.31      9.09 o 
   3   0   4      666.05      616.42     10.79 o 
   4   0   4      622.40      596.12      9.19 o 
   5   0   4       65.00       71.94      5.65 o 
   6   0   4       43.78       60.94      6.01 o 
   7   0   4       40.15       19.23     15.34 o 
  -7   1   4       29.30       26.80      4.78 o 
  -6   1   4        0.18        5.83      3.22 o 
  -5   1   4       49.00       44.61      4.14 o 
  -4   1   4       13.14       27.03      3.97 o 
  -3   1   4      827.17      804.78      6.71 o 
  -2   1   4      707.40      653.92      5.22 o 
  -1   1   4     4509.87     4407.91     91.62 o 
   0   1   4      675.14      548.47      4.65 o 
   1   1   4     1454.24     1372.48     13.81 o 
   2   1   4       58.88       45.65      1.96 o 
   3   1   4      150.89      153.45      4.49 o 
   4   1   4        7.42        7.36      3.04 o 
   5   1   4      173.14      180.77      5.46 o 
   6   1   4        2.44        0.84      2.98 o 
   7   1   4        0.29       -3.08      7.25 o 
  -7   2   4        9.29       28.06      8.43 o 
  -6   2   4      104.45      102.58      6.35 o 
  -5   2   4        8.68       11.60      3.93 o 
  -4   2   4       65.53       55.53      3.96 o 
  -3   2   4      608.70      658.68      7.53 o 
  -2   2   4      115.80      103.54      3.32 o 
  -1   2   4      508.58      520.20      5.99 o 
   0   2   4      969.82     1018.84     10.19 o 
   1   2   4      346.55      345.04      8.17 o 
   2   2   4       52.20       57.62     12.19 o 
   3   2   4      177.86      167.55      7.10 o 
   4   2   4        6.79       14.75      7.60 o 
   5   2   4       37.38       40.60      7.71 o 
   6   2   4      170.11      179.98      8.48 o 
   7   2   4        6.59        7.41      4.95 o 
  -7   3   4       50.26       60.68     10.86 o 
  -6   3   4       66.11       70.15      6.49 o 
  -5   3   4        1.01        0.69      3.37 o 
  -4   3   4      190.90      193.19      6.86 o 
  -3   3   4     1655.80     1629.95     14.90 o 
  -2   3   4      757.09      710.30      7.71 o 
  -1   3   4        0.66        1.46      2.54 o 
   0   3   4      543.97      484.88     12.30 o 
   1   3   4      596.30      540.53      9.25 o 
   2   3   4     4163.98     4065.63     30.37 o 
   3   3   4     2747.27     2834.36     33.91 o 
   4   3   4      126.92      112.94     12.25 o 
   5   3   4      249.86      248.70     16.81 o 
   6   3   4       11.89        4.82      6.18 o 
   7   3   4       12.93       30.32      8.42 o 
  -7   4   4        6.24        8.84      8.02 o 
  -6   4   4        0.12       -1.85      4.21 o 
  -5   4   4      362.19      339.65      7.75 o 
  -4   4   4      100.70       88.47      5.64 o 
  -3   4   4      478.09      489.19      6.85 o 
  -2   4   4     1017.43     1071.63     12.09 o 
  -1   4   4      382.76      394.03      7.18 o 
   0   4   4      308.95      291.53      7.32 o 
   1   4   4      238.70      223.47      7.90 o 
   2   4   4       36.30       48.27      5.73 o 
   3   4   4      274.27      255.15      9.72 o 
   4   4   4       31.55       36.21      9.62 o 
   5   4   4        0.05        5.81      7.51 o 
   6   4   4       29.95       24.57     10.63 o 
   7   4   4       77.65       67.53     20.60 o 
  -7   5   4       24.01       69.02     35.31 o 
  -6   5   4       44.74       48.69      6.04 o 
  -5   5   4       12.00       11.80      6.55 o 
  -4   5   4        0.01        1.60      3.13 o 
  -3   5   4       50.26       46.29      5.32 o 
  -2   5   4       20.58       26.84      5.79 o 
  -1   5   4     1135.99     1140.02     14.33 o 
   0   5   4     1255.45     1291.99     17.63 o 
   1   5   4      272.36      300.36      7.89 o 
   2   5   4       35.33       35.42      5.62 o 
   3   5   4      162.67      176.57     14.97 o 
   4   5   4      126.29      144.15     24.81 o 
   5   5   4       29.46       33.21     10.76 o 
   6   5   4        1.50       -2.83      7.29 o 
   7   5   4        1.82       -8.59      8.59 o 
  -6   6   4       15.20       12.42      4.27 o 
  -5   6   4      138.08      168.79     12.27 o 
  -4   6   4      420.23      489.64     11.39 o 
  -3   6   4      435.17      450.16     10.54 o 
  -2   6   4      608.65      597.93     12.91 o 
  -1   6   4      398.08      399.18      9.51 o 
   0   6   4       61.60       40.39      7.42 o 
   1   6   4      979.48     1002.13     18.29 o 
   2   6   4        2.30        8.16      6.20 o 
   3   6   4      496.85      539.45     13.07 o 
   4   6   4      102.74      111.59      5.66 o 
   5   6   4       36.27       28.47     16.44 o 
   6   6   4        9.62        1.81      8.20 o 
  -6   7   4        0.19       -0.61      8.21 o 
  -5   7   4       50.27       57.83      6.09 o 
  -4   7   4      269.10      304.52      9.64 o 
  -3   7   4       10.63       16.25      4.94 o 
  -2   7   4      100.61       91.56      7.88 o 
  -1   7   4      214.64      239.62      8.86 o 
   0   7   4      148.06      173.91      8.77 o 
   1   7   4      237.07      217.16     10.51 o 
   2   7   4       12.40        9.33      6.83 o 
   3   7   4      147.38      137.61     12.05 o 
   4   7   4       46.28       32.12      4.05 o 
   5   7   4      188.87      167.08     30.93 o 
   6   7   4        4.99       -7.23     13.75 o 
  -6   8   4        1.97        0.66     13.07 o 
  -5   8   4       21.87       22.87      4.69 o 
  -4   8   4       21.52       29.80      5.36 o 
  -3   8   4        7.36        9.48      6.09 o 
  -2   8   4       50.94       51.30      7.86 o 
  -1   8   4        0.02        3.82      6.65 o 
   0   8   4        0.75        1.04      6.00 o 
   1   8   4      306.90      304.70     16.30 o 
   2   8   4       32.42       27.84      7.58 o 
   3   8   4       44.66       54.29      9.58 o 
   4   8   4       13.23        9.57      5.49 o 
   5   8   4        0.00       -0.95      6.21 o 
  -5   9   4        3.42        4.33      5.32 o 
  -4   9   4       25.47       26.06      5.77 o 
  -3   9   4        9.17        4.88      5.25 o 
  -2   9   4       13.97       28.35      8.68 o 
  -1   9   4      324.36      346.16     11.21 o 
   0   9   4        8.35       10.44      6.85 o 
   1   9   4       24.61       16.72      7.12 o 
   2   9   4      152.24      167.95     13.41 o 
   3   9   4       13.52        9.89      9.15 o 
   4   9   4       15.37       11.42      4.65 o 
   5   9   4        1.49        1.09      6.83 o 
  -4  10   4        0.02        1.52      4.40 o 
  -3  10   4       48.82       59.51      7.75 o 
  -2  10   4       58.75       49.60     10.51 o 
  -1  10   4        6.30        1.45      7.08 o 
   0  10   4        6.77        3.97      7.47 o 
   1  10   4       25.03       24.07      9.61 o 
   2  10   4       31.88       30.40     10.94 o 
   3  10   4        7.54        8.91      8.75 o 
   4  10   4        7.30        2.67      5.83 o 
  -4  11   4        1.02        2.65      5.06 o 
  -3  11   4       35.49       29.50      8.93 o 
  -2  11   4       21.95       17.49      7.48 o 
  -1  11   4        0.28       -0.60      6.11 o 
   0  11   4       30.07       12.42      9.65 o 
   1  11   4      182.55      170.22     32.34 o 
   2  11   4        0.20       -4.21      6.63 o 
   3  11   4       34.13        7.66      8.69 o 
  -2  12   4        4.27        9.52     10.81 o 
  -1  12   4        2.11       -4.64      7.80 o 
   0  12   4       31.78        8.48      7.92 o 
   1  12   4       10.51       -0.14      6.38 o 
   2  12   4       44.23        0.18      7.35 o 
  -7   1   5       30.64       38.10      5.36 o 
  -6   1   5        3.40        3.83      3.13 o 
  -5   1   5       14.98       21.07      3.70 o 
  -4   1   5      177.47      214.10      5.16 o 
  -3   1   5     1595.68     1612.54     11.92 o 
  -2   1   5        0.04        0.43      1.44 o 
  -1   1   5    12237.59    12763.69     79.17 o 
   0   1   5       56.63       53.98      2.91 o 
   1   1   5    14779.17    15108.32    126.98 o 
   2   1   5     8895.31     8873.08     94.34 o 
   3   1   5        3.48        4.26      2.04 o 
   4   1   5        3.06        1.11      2.65 o 
   5   1   5       33.32       30.55      2.93 o 
   6   1   5       76.79       71.10      5.06 o 
   7   1   5        0.87       18.21     13.94 o 
  -7   2   5       85.45       93.23      7.73 o 
  -6   2   5        3.73        3.67      4.11 o 
  -5   2   5       53.57       50.28      5.10 o 
  -4   2   5      170.48      176.29      4.58 o 
  -3   2   5      202.88      197.46      4.83 o 
  -2   2   5      104.69       84.46      4.05 o 
  -1   2   5      229.41      223.51     10.88 o 
   0   2   5    28450.97    29513.71    209.13 o 
   1   2   5     3675.12     3428.77     25.06 o 
   2   2   5      100.52       88.65      7.84 o 
   3   2   5     1636.21     1489.88     41.28 o 
   4   2   5      784.92      750.82     17.48 o 
   5   2   5      243.87      246.10     18.32 o 
   6   2   5       20.86       17.62      6.13 o 
   7   2   5       13.72       20.24     11.48 o 
  -7   3   5        7.11        8.42      6.96 o 
  -6   3   5       71.79       75.01      8.24 o 
  -5   3   5      163.38      148.06      5.35 o 
  -4   3   5       17.19        9.31      3.80 o 
  -3   3   5     1189.52     1212.77     12.09 o 
  -2   3   5      113.32      107.26      4.92 o 
  -1   3   5     1566.06     1523.71     13.61 o 
   0   3   5      677.12      666.29      8.55 o 
   1   3   5     4228.78     4332.73     32.45 o 
   2   3   5        8.31        7.84      4.71 o 
   3   3   5     1573.44     1617.45     20.86 o 
   4   3   5       49.60       44.52      9.17 o 
   5   3   5       63.86       59.76     17.39 o 
   6   3   5        0.62        0.30      3.71 o 
   7   3   5        0.13       -5.27      6.85 o 
  -7   4   5       13.84       28.05      9.38 o 
  -6   4   5      155.88      184.86      8.46 o 
  -5   4   5        3.19        6.13      3.64 o 
  -4   4   5       44.92       33.33      5.47 o 
  -3   4   5      358.62      332.39      6.88 o 
  -2   4   5      265.93      256.98      7.11 o 
  -1   4   5     1775.05     1751.46     15.47 o 
   0   4   5      519.12      558.99      8.71 o 
   1   4   5       18.78       20.11      4.82 o 
   2   4   5     1828.06     1800.24     18.36 o 
   3   4   5       13.61       10.39      2.91 o 
   4   4   5       72.11       66.93     12.69 o 
   5   4   5       54.76       60.81     10.82 o 
   6   4   5        0.10       -0.92      5.20 o 
   7   4   5        6.38        7.49      8.46 o 
  -7   5   5       41.50       76.11     21.78 o 
  -6   5   5       39.09       36.39      6.22 o 
  -5   5   5       13.30       15.06      4.22 o 
  -4   5   5      306.08      326.95      8.06 o 
  -3   5   5      338.68      330.99      7.43 o 
  -2   5   5      290.88      276.26      8.09 o 
  -1   5   5       93.14       95.48      7.71 o 
   0   5   5      764.49      769.65     12.05 o 
   1   5   5      795.45      732.46     11.90 o 
   2   5   5     1136.00     1110.87     15.42 o 
   3   5   5      429.68      419.00     10.53 o 
   4   5   5       39.87       31.83     10.39 o 
   5   5   5      125.71      140.65     16.23 o 
   6   5   5      113.79       68.90     59.32 o 
  -6   6   5       22.63       17.22      4.70 o 
  -5   6   5       82.48       81.06      6.10 o 
  -4   6   5       43.79       36.33      4.59 o 
  -3   6   5      239.26      248.55      7.22 o 
  -2   6   5        7.13        9.76      4.69 o 
  -1   6   5      662.60      687.20     13.08 o 
   0   6   5       14.64       22.16      5.23 o 
   1   6   5        5.26        2.08      5.37 o 
   2   6   5      256.80      266.63     10.06 o 
   3   6   5      160.24      149.56      9.71 o 
   4   6   5        0.29       -0.05      1.94 o 
   5   6   5        1.68       -1.17      6.39 o 
   6   6   5        3.75        1.87      8.83 o 
  -6   7   5       11.00       23.64     13.57 o 
  -5   7   5      107.87      139.65      7.81 o 
  -4   7   5       20.46       21.27      4.84 o 
  -3   7   5        7.58       12.55      5.40 o 
  -2   7   5       84.23       89.17      7.44 o 
  -1   7   5       18.59       21.57      6.75 o 
   0   7   5       79.82       81.96      8.68 o 
   1   7   5       24.81       37.24      8.10 o 
   2   7   5        4.59        5.64      5.40 o 
   3   7   5       37.30       59.16      9.90 o 
   4   7   5       68.88       52.14      8.38 o 
   5   7   5        6.32        7.58      9.12 o 
   6   7   5        7.49        2.31     15.05 o 
  -6   8   5       27.72       28.19     15.26 o 
  -5   8   5       10.64        6.00      4.13 o 
  -4   8   5      138.73      155.02      7.61 o 
  -3   8   5        6.35        3.22      6.13 o 
  -2   8   5       95.48       98.22      7.36 o 
  -1   8   5      158.26      177.62     16.38 o 
   0   8   5      171.03      208.58     12.63 o 
   1   8   5      457.48      444.89     14.81 o 
   2   8   5        0.00        3.80      6.23 o 
   3   8   5      271.46      301.74     12.89 o 
   4   8   5      196.33      211.82     14.70 o 
   5   8   5       33.89       14.61      8.38 o 
  -5   9   5       12.08       10.36      6.62 o 
  -4   9   5        1.57        0.87      5.89 o 
  -3   9   5        1.31        4.83      5.06 o 
  -2   9   5       16.41        7.27      5.26 o 
  -1   9   5        0.74       -6.00      6.00 o 
   0   9   5       11.89       23.97      7.01 o 
   1   9   5       90.50       83.02     10.59 o 
   2   9   5       86.79      109.96     12.35 o 
   3   9   5       20.85       17.17      8.38 o 
   4   9   5      107.03       88.37     13.14 o 
   5   9   5        0.00        2.80      5.93 o 
  -4  10   5       28.72       28.94      6.76 o 
  -3  10   5       85.16       82.79     11.03 o 
  -2  10   5      112.24       96.87     19.41 o 
  -1  10   5       10.92       22.20      7.21 o 
   0  10   5       35.22       41.02      8.81 o 
   1  10   5      482.72      535.09     15.00 o 
   2  10   5       12.10        9.70      8.17 o 
   3  10   5        4.19        0.42      5.98 o 
   4  10   5        5.62       -0.21      5.78 o 
  -4  11   5        0.00        1.99      6.78 o 
  -3  11   5        0.53       -4.58      6.82 o 
  -2  11   5       83.74       78.84     18.64 o 
  -1  11   5       97.07      127.17     26.98 o 
   0  11   5       25.51       14.39     11.50 o 
   1  11   5       66.06       35.18     22.58 o 
   2  11   5        9.71        4.61      8.16 o 
   3  11   5      124.11       82.12     41.03 o 
  -2  12   5        5.69        4.22      7.71 o 
  -1  12   5        0.26       -0.40      5.54 o 
   0  12   5        3.55        0.62      5.61 o 
   1  12   5       92.73       17.69     17.70 o 
   2  12   5       15.38        0.24      8.57 o 
  -7   0   6      252.60      261.81     11.06 o 
  -6   0   6       65.17       71.00      6.61 o 
  -5   0   6       96.20      103.11      7.12 o 
  -4   0   6      670.08      698.39     18.06 o 
  -3   0   6      661.55      696.91     13.40 o 
  -2   0   6      113.80      111.41      4.07 o 
  -1   0   6     6470.99     6252.64    153.26 o 
   0   0   6       17.63       29.46      3.36 o 
   1   0   6     2605.77     2346.18     61.10 o 
   2   0   6     2838.85     2933.32     54.15 o 
   3   0   6        3.40       -1.12      6.06 o 
   4   0   6      193.78      208.19      5.83 o 
   5   0   6     2784.41     2873.96     30.48 o 
   6   0   6      113.44      139.87      6.19 o 
   7   0   6        3.80       12.23     12.10 o 
  -7   1   6       12.21        7.97      4.25 o 
  -6   1   6      163.16      160.96      6.26 o 
  -5   1   6      187.16      184.48      6.41 o 
  -4   1   6      415.10      392.62      6.11 o 
  -3   1   6     1925.92     1924.98     12.20 o 
  -2   1   6     1056.70     1041.59      6.70 o 
  -1   1   6    38999.40    41571.66    284.17 o 
   0   1   6     1747.62     1566.80     11.59 o 
   1   1   6    14392.58    15161.34    189.79 o 
   2   1   6     1034.33     1073.95     19.24 o 
   3   1   6     1486.09     1423.86     15.83 o 
   4   1   6     1972.12     1907.73     17.04 o 
   5   1   6      138.77      132.77      5.56 o 
   6   1   6       58.88       61.96      5.61 o 
   7   1   6       18.41       29.20     12.09 o 
  -7   2   6       18.02       10.75      5.62 o 
  -6   2   6      145.36      154.52      7.48 o 
  -5   2   6      292.32      294.37      6.09 o 
  -4   2   6        1.46        0.77      2.34 o 
  -3   2   6      418.87      402.68      5.53 o 
  -2   2   6      730.89      662.39      9.43 o 
  -1   2   6    18077.66    19504.85    192.86 o 
   0   2   6    11287.77    11939.50     89.39 o 
   1   2   6     9693.85     9737.04    149.82 o 
   2   2   6    10223.78    10206.42     82.88 o 
   3   2   6       11.63       12.51      5.60 o 
   4   2   6        0.07       -5.56      8.41 o 
   5   2   6      252.35      243.00      8.36 o 
   6   2   6       68.64       79.20      7.95 o 
   7   2   6       11.60       26.87      7.94 o 
  -7   3   6       39.33       48.85      9.63 o 
  -6   3   6       55.80       68.61      6.84 o 
  -5   3   6       23.82       23.26      3.73 o 
  -4   3   6      636.35      633.67      7.18 o 
  -3   3   6      435.36      401.01      6.91 o 
  -2   3   6       46.21       32.13      3.22 o 
  -1   3   6      920.30      914.44     13.84 o 
   0   3   6     1372.72     1309.27     13.41 o 
   1   3   6      144.35      121.55      6.61 o 
   2   3   6     3563.13     3502.63     28.57 o 
   3   3   6       78.39       66.81      7.76 o 
   4   3   6      207.45      196.91     12.58 o 
   5   3   6        0.43        2.32      9.70 o 
   6   3   6       59.66       69.80     12.05 o 
   7   3   6       50.88       50.40     11.26 o 
  -7   4   6        2.82       17.86     25.98 o 
  -6   4   6       23.68       25.39      5.46 o 
  -5   4   6       73.41       68.70      4.94 o 
  -4   4   6      104.29       89.07      5.16 o 
  -3   4   6      725.34      703.19      8.23 o 
  -2   4   6     1415.52     1360.92     12.93 o 
  -1   4   6        1.77        0.83      3.22 o 
   0   4   6      220.43      210.45      5.76 o 
   1   4   6      535.10      505.32      9.20 o 
   2   4   6      637.92      588.02     10.74 o 
   3   4   6      369.52      336.45     11.65 o 
   4   4   6       34.27       30.53      9.84 o 
   5   4   6       45.29       46.09     12.38 o 
   6   4   6       35.19       23.28      8.47 o 
   7   4   6       17.05       16.97      8.80 o 
  -7   5   6        0.46       29.38     18.42 o 
  -6   5   6       29.71       19.20      5.36 o 
  -5   5   6       82.17       94.96      5.66 o 
  -4   5   6      421.22      458.61     11.20 o 
  -3   5   6      111.31      106.38      5.47 o 
  -2   5   6       47.82       59.35      4.85 o 
  -1   5   6     1910.05     1866.11     18.79 o 
   0   5   6     3256.32     3034.22     25.98 o 
   1   5   6     2126.34     2168.97     21.57 o 
   2   5   6      187.77      193.68      8.05 o 
   3   5   6      434.83      459.14     11.96 o 
   4   5   6        9.42       21.89      9.63 o 
   5   5   6       10.81       13.13     11.21 o 
   6   5   6        3.38       -3.92     11.71 o 
  -6   6   6        7.20       13.11      4.88 o 
  -5   6   6      175.32      207.93      9.04 o 
  -4   6   6      180.07      210.58      9.04 o 
  -3   6   6       20.78       14.77      3.68 o 
  -2   6   6       13.57       16.37      4.32 o 
  -1   6   6       62.32       70.92      6.81 o 
   0   6   6        9.00       12.46      5.66 o 
   1   6   6      608.11      614.83     12.42 o 
   2   6   6       65.52       60.92      8.83 o 
   3   6   6      108.85       98.11      8.38 o 
   4   6   6       40.78       39.10      3.85 o 
   5   6   6       18.18       24.92      8.98 o 
   6   6   6        3.01        6.72     12.29 o 
  -6   7   6       64.68       64.15      8.98 o 
  -5   7   6        0.25        0.84      4.45 o 
  -4   7   6       15.51       13.21      4.39 o 
  -3   7   6      350.83      372.44      9.05 o 
  -2   7   6        0.00       -3.79      4.84 o 
  -1   7   6       13.11       13.51      5.38 o 
   0   7   6      516.31      504.24     12.73 o 
   1   7   6       42.62       32.34      7.78 o 
   2   7   6       10.39       12.01      6.59 o 
   3   7   6      390.17      428.29     14.92 o 
   4   7   6      139.09      141.88     16.09 o 
   5   7   6       61.63       53.36     18.42 o 
   6   7   6        0.59        2.86     10.96 o 
  -6   8   6        4.89        4.32     15.23 o 
  -5   8   6       54.91       49.35      5.96 o 
  -4   8   6        1.70        1.09      3.28 o 
  -3   8   6       83.69       78.48      8.29 o 
  -2   8   6      197.68      231.43      9.68 o 
  -1   8   6      462.61      460.43     14.74 o 
   0   8   6      326.45      322.60     11.21 o 
   1   8   6      377.96      373.29     13.36 o 
   2   8   6       80.18       66.63      9.08 o 
   3   8   6       58.42       60.91      9.55 o 
   4   8   6        8.73        6.35      3.57 o 
   5   8   6      105.63      121.07     41.88 o 
  -5   9   6       61.93       63.84     11.22 o 
  -4   9   6       11.99        8.22      5.44 o 
  -3   9   6       49.94       58.46      7.01 o 
  -2   9   6        3.38       -0.78      6.77 o 
  -1   9   6       63.19       59.24      8.84 o 
   0   9   6       29.77       27.26      7.07 o 
   1   9   6        0.95       -3.37      6.61 o 
   2   9   6       23.21       22.34      8.38 o 
   3   9   6      104.18       88.30     19.76 o 
   4   9   6        3.93        0.94      3.62 o 
   5   9   6       45.90        6.98     10.67 o 
  -4  10   6        0.01       -0.31      4.14 o 
  -3  10   6       11.79       10.05      5.68 o 
  -2  10   6       85.02      109.27     21.50 o 
  -1  10   6      117.35      131.68      9.50 o 
   0  10   6        4.86        1.24      6.61 o 
   1  10   6       59.14       68.19     10.28 o 
   2  10   6      137.33      127.97     29.92 o 
   3  10   6        0.00        3.70      8.19 o 
   4  10   6        2.32        3.31      5.88 o 
  -4  11   6        0.08        0.14      6.48 o 
  -3  11   6        6.41       19.66      6.83 o 
  -2  11   6        0.48        2.80      6.71 o 
  -1  11   6        0.54       -0.33      6.70 o 
   0  11   6       51.70       35.98      9.49 o 
   1  11   6        5.17       -8.56      8.56 o 
   2  11   6       14.09        3.61      8.58 o 
   3  11   6       20.35       10.83     11.19 o 
  -2  12   6        5.28        8.75      8.09 o 
  -1  12   6        2.87        3.83      5.82 o 
   0  12   6        0.93       -2.63      5.67 o 
   1  12   6        3.79        3.21      7.75 o 
   2  12   6       15.11        0.46      8.77 o 
  -7   1   7        7.47        8.16      4.04 o 
  -6   1   7       88.66       89.37      5.86 o 
  -5   1   7      220.17      232.73      6.12 o 
  -4   1   7      112.90      115.31      4.05 o 
  -3   1   7      477.25      468.80      4.91 o 
  -2   1   7     1246.95     1222.11      8.09 o 
  -1   1   7    18252.33    18947.25     97.23 o 
   0   1   7        0.11       -1.68      2.01 o 
   1   1   7     1486.96     1414.99     27.72 o 
   2   1   7      366.25      418.34      6.01 o 
   3   1   7      148.17      128.63      6.02 o 
   4   1   7     1569.79     1473.19     14.79 o 
   5   1   7      187.74      165.79     10.41 o 
   6   1   7      246.75      234.94      8.22 o 
   7   1   7       21.64       34.03     10.77 o 
  -7   2   7        0.19       -1.90      3.65 o 
  -6   2   7       64.94       73.15      6.21 o 
  -5   2   7      121.77      133.92      5.22 o 
  -4   2   7      250.52      264.66      4.93 o 
  -3   2   7     1669.99     1702.41     12.27 o 
  -2   2   7      555.60      526.42      4.18 o 
  -1   2   7      896.01      948.70     13.91 o 
   0   2   7    10735.08    11052.43     75.44 o 
   1   2   7     2503.29     2384.23     18.06 o 
   2   2   7      279.66      218.96      8.90 o 
   3   2   7       33.02       44.52      6.78 o 
   4   2   7       10.43        8.15      7.48 o 
   5   2   7      271.90      275.19     12.93 o 
   6   2   7        0.89        4.72      4.57 o 
   7   2   7       53.00       71.14     10.52 o 
  -7   3   7        0.01       -2.56      5.65 o 
  -6   3   7        2.77        4.41      4.09 o 
  -5   3   7        1.49        0.35      2.97 o 
  -4   3   7       35.47       35.55      3.19 o 
  -3   3   7      434.92      438.59      8.49 o 
  -2   3   7      244.55      261.74      6.71 o 
  -1   3   7     6298.46     6703.91    141.45 o 
   0   3   7      216.85      199.49      6.06 o 
   1   3   7       27.45       32.71      6.07 o 
   2   3   7       18.40       27.92      7.52 o 
   3   3   7       34.66       32.55      8.10 o 
   4   3   7      218.20      197.45     16.32 o 
   5   3   7       27.54       28.05     12.37 o 
   6   3   7        0.27       -2.49      5.80 o 
   7   3   7        0.85       -8.29      8.29 o 
  -7   4   7        2.89      -13.85     14.83 o 
  -6   4   7        2.28        2.97      3.48 o 
  -5   4   7       25.61       20.38      3.19 o 
  -4   4   7      238.25      265.16      7.21 o 
  -3   4   7      197.04      188.37      5.10 o 
  -2   4   7      539.46      519.38      7.77 o 
  -1   4   7     1858.44     1853.48     18.75 o 
   0   4   7       11.27       15.67      4.18 o 
   1   4   7     1166.50     1138.55     12.67 o 
   2   4   7      559.17      652.46     12.94 o 
   3   4   7      301.67      280.63     11.97 o 
   4   4   7        0.02       -2.17      5.70 o 
   5   4   7       51.33       55.38     11.20 o 
   6   4   7       65.99       78.14     20.89 o 
   7   4   7       30.46       26.22      9.61 o 
  -7   5   7       66.29       79.89     35.59 o 
  -6   5   7       52.60       64.28      5.72 o 
  -5   5   7        0.30        0.06      3.02 o 
  -4   5   7       40.54       36.99      5.54 o 
  -3   5   7       58.82       55.68      4.46 o 
  -2   5   7      646.63      659.21      9.50 o 
  -1   5   7     2050.15     2145.88     21.92 o 
   0   5   7       90.88       81.46      5.39 o 
   1   5   7     1344.96     1307.62     16.19 o 
   2   5   7       40.95       31.22      7.15 o 
   3   5   7      177.87      184.49      9.98 o 
   4   5   7        8.66       -6.90      7.38 o 
   5   5   7       22.78        6.25     11.36 o 
   6   5   7       37.31       14.48     18.39 o 
  -6   6   7       29.49       24.49      7.92 o 
  -5   6   7      136.03      139.94      8.62 o 
  -4   6   7      116.74      110.21      6.47 o 
  -3   6   7      114.76      120.28      7.23 o 
  -2   6   7      185.67      202.54      6.29 o 
  -1   6   7      349.53      374.47      9.56 o 
   0   6   7        2.07       -2.31      3.61 o 
   1   6   7       22.72       20.19      6.59 o 
   2   6   7       74.91       91.79      8.55 o 
   3   6   7      342.89      319.72     18.06 o 
   4   6   7       32.18       27.64      9.04 o 
   5   6   7        2.26       -3.89      7.17 o 
   6   6   7        0.38        2.01     10.95 o 
  -6   7   7       12.15       11.45     10.09 o 
  -5   7   7        0.01        0.11      4.01 o 
  -4   7   7        6.46        9.94      4.13 o 
  -3   7   7        5.03        2.49      3.24 o 
  -2   7   7       21.65       23.41      5.68 o 
  -1   7   7      155.88      152.79      8.33 o 
   0   7   7     1435.61     1462.45     19.81 o 
   1   7   7      715.61      726.10     18.57 o 
   2   7   7      354.83      364.25     13.61 o 
   3   7   7      100.77      109.82     10.14 o 
   4   7   7       34.11       23.18      6.96 o 
   5   7   7      146.67      119.83     38.91 o 
   6   7   7        4.41        2.02     10.19 o 
  -5   8   7       38.97       39.61      6.96 o 
  -4   8   7      106.44      135.58      7.73 o 
  -3   8   7      130.94      153.75      8.07 o 
  -2   8   7       30.10       34.67      8.59 o 
  -1   8   7      235.62      251.73     12.80 o 
   0   8   7      918.21      968.58     18.63 o 
   1   8   7      242.53      264.87     23.70 o 
   2   8   7       55.24       52.79     10.85 o 
   3   8   7        0.04        3.67      5.71 o 
   4   8   7      125.70      112.63     28.91 o 
   5   8   7        0.92       -1.08      8.32 o 
  -5   9   7       11.71       13.24      9.93 o 
  -4   9   7        9.28       15.01      5.14 o 
  -3   9   7      260.29      286.96     13.05 o 
  -2   9   7       29.15       19.85      7.04 o 
  -1   9   7       16.16       15.01      8.06 o 
   0   9   7        2.71        6.43      6.01 o 
   1   9   7        3.66        3.70      6.23 o 
   2   9   7       24.69       14.46      8.52 o 
   3   9   7        8.10       17.52      9.72 o 
   4   9   7       29.22       16.83      9.20 o 
   5   9   7       38.06        8.95     10.41 o 
  -4  10   7        0.09       -2.13      4.14 o 
  -3  10   7        0.71        6.46      6.29 o 
  -2  10   7       21.70       17.34      8.95 o 
  -1  10   7       12.46        8.70      6.77 o 
   0  10   7      230.04      242.84     12.32 o 
   1  10   7       43.47       23.16      8.04 o 
   2  10   7       95.58       43.69     27.85 o 
   3  10   7      111.52      119.58     45.41 o 
   4  10   7        0.00       -1.06      6.79 o 
  -3  11   7       67.98       80.54     16.59 o 
  -2  11   7       14.85       16.57      7.20 o 
  -1  11   7        1.09        2.08      6.58 o 
   0  11   7        4.56        1.43      6.66 o 
   1  11   7       86.54       52.42     30.44 o 
   2  11   7       89.76       15.68     22.26 o 
   3  11   7       23.39       -0.53      9.78 o 
  -2  12   7       53.38       61.75     12.19 o 
  -1  12   7        9.19        3.32      7.99 o 
   0  12   7        3.17       16.66     11.86 o 
   1  12   7       38.79       29.85     21.45 o 
   2  12   7        1.72        0.07      6.97 o 
  -7   0   8       13.49       16.14      6.48 o 
  -6   0   8      439.13      447.30     12.89 o 
  -5   0   8      437.09      474.59     13.98 o 
  -4   0   8      429.83      426.19      8.85 o 
  -3   0   8       13.02       23.58      3.32 o 
  -2   0   8      103.03       91.80      3.26 o 
  -1   0   8    10780.12    11175.51    168.94 o 
   0   0   8      159.64      178.45      4.70 o 
   1   0   8        1.50        9.19      5.96 o 
   2   0   8      271.26      273.67     13.48 o 
   3   0   8      406.25      381.41     16.79 o 
   4   0   8        0.18       -0.11      3.24 o 
   5   0   8     2521.00     2500.75     27.90 o 
   6   0   8      293.55      292.07     17.98 o 
   7   0   8       34.20       38.53     29.73 o 
  -7   1   8        4.57        2.06      3.39 o 
  -6   1   8       29.19       25.70      4.57 o 
  -5   1   8      126.51      135.98      5.31 o 
  -4   1   8      124.88      121.32      8.84 o 
  -3   1   8       98.38       82.22      3.00 o 
  -2   1   8       59.18       68.83      2.75 o 
  -1   1   8     1106.17     1138.42      8.52 o 
   0   1   8      151.67      160.30      4.97 o 
   1   1   8      109.69      132.42      4.10 o 
   2   1   8      309.30      300.64      6.15 o 
   3   1   8      850.42      847.15     11.82 o 
   4   1   8      963.15      940.17      9.75 o 
   5   1   8        0.05       -1.76      1.76 o 
   6   1   8       26.07       24.20      5.04 o 
   7   1   8        0.41      -11.43     11.58 o 
  -7   2   8       11.15       16.94      5.68 o 
  -6   2   8       70.96       85.99      7.50 o 
  -5   2   8       17.12       19.29      3.59 o 
  -4   2   8        1.80        5.23      2.27 o 
  -3   2   8       42.58       19.96      4.77 o 
  -2   2   8       13.82       14.95      3.94 o 
  -1   2   8     3914.90     3946.27    143.18 o 
   0   2   8     1841.41     1824.14     22.85 o 
   1   2   8       23.93       28.64      3.65 o 
   2   2   8      100.55      100.49      7.49 o 
   3   2   8        0.55       -3.27      4.89 o 
   4   2   8      479.62      481.75     16.25 o 
   5   2   8      856.50      856.93     17.97 o 
   6   2   8       90.82      103.14      7.39 o 
   7   2   8       11.23       11.90      7.85 o 
  -7   3   8        8.38       12.22     13.67 o 
  -6   3   8       48.84       42.51      6.13 o 
  -5   3   8       18.95       23.74      4.25 o 
  -4   3   8       19.45       16.77      2.93 o 
  -3   3   8     1254.46     1285.81      9.08 o 
  -2   3   8     4368.44     4298.49     46.48 o 
  -1   3   8     2784.30     2662.73     22.41 o 
   0   3   8      514.02      473.57      6.59 o 
   1   3   8      740.47      706.10      7.41 o 
   2   3   8      192.21      138.35     14.44 o 
   3   3   8       87.85       85.18      8.60 o 
   4   3   8      140.06      122.94     14.39 o 
   5   3   8      142.66      158.82     13.71 o 
   6   3   8      142.23      164.26     11.48 o 
   7   3   8        1.06        8.56      8.30 o 
  -7   4   8       55.77       65.85     30.36 o 
  -6   4   8        4.07        0.04      3.04 o 
  -5   4   8        6.21        3.75      2.83 o 
  -4   4   8      139.70      144.97      5.85 o 
  -3   4   8       50.75       52.34      3.74 o 
  -2   4   8      566.89      594.75      7.53 o 
  -1   4   8     2402.72     2344.15     19.74 o 
   0   4   8        0.14       -1.17      2.35 o 
   1   4   8        0.24        0.63      3.34 o 
   2   4   8      392.40      392.42      9.03 o 
   3   4   8     1529.18     1545.64     23.02 o 
   4   4   8      346.01      349.28     13.74 o 
   5   4   8       70.75       80.91     12.31 o 
   6   4   8       28.73       24.55     13.64 o 
   7   4   8        9.73        8.80      9.04 o 
  -7   5   8        5.62        1.96     13.34 o 
  -6   5   8        7.56        4.66      3.90 o 
  -5   5   8      138.61      170.64      6.89 o 
  -4   5   8       70.59       85.81      6.64 o 
  -3   5   8      199.00      213.70      5.77 o 
  -2   5   8        3.93        0.29      3.32 o 
  -1   5   8       34.87       29.78      4.66 o 
   0   5   8      147.98      152.84      6.76 o 
   1   5   8     3064.54     3149.23     29.61 o 
   2   5   8       87.64       80.72      8.30 o 
   3   5   8        3.95        3.10      5.27 o 
   4   5   8       41.55       60.27     10.25 o 
   5   5   8       15.54       14.76     16.16 o 
   6   5   8       22.48       12.39     15.06 o 
  -6   6   8        4.14        0.56      7.83 o 
  -5   6   8       56.93       52.61      5.70 o 
  -4   6   8      193.15      213.65     10.75 o 
  -3   6   8      825.31      866.03     11.57 o 
  -2   6   8       98.04       99.01      6.06 o 
  -1   6   8     1071.84     1066.96     15.96 o 
   0   6   8      860.95      812.14     14.40 o 
   1   6   8      942.04      951.14     15.30 o 
   2   6   8      313.07      365.40     11.89 o 
   3   6   8       50.61       82.69      9.12 o 
   4   6   8      380.39      421.23     18.89 o 
   5   6   8        0.03       -0.59      7.25 o 
   6   6   8        0.64       -3.14     10.18 o 
  -6   7   8        3.69       -2.98      8.64 o 
  -5   7   8       76.75       97.43      8.22 o 
  -4   7   8        1.86        2.59      3.50 o 
  -3   7   8      948.88      987.77     19.68 o 
  -2   7   8       92.41      102.25      8.38 o 
  -1   7   8       27.61       22.59      6.43 o 
   0   7   8       61.84       57.89      7.47 o 
   1   7   8       36.76       32.46      7.39 o 
   2   7   8       26.86       25.56      6.88 o 
   3   7   8      211.57      225.52     11.39 o 
   4   7   8       94.04      103.11     21.98 o 
   5   7   8       90.63       44.58     36.85 o 
   6   7   8        1.93       -4.27     11.01 o 
  -5   8   8        0.21       -1.13      6.08 o 
  -4   8   8       18.46       15.97      5.35 o 
  -3   8   8      184.70      174.96      9.67 o 
  -2   8   8        2.99        3.84      4.58 o 
  -1   8   8       44.82       40.70      8.73 o 
   0   8   8        7.40        4.64      5.53 o 
   1   8   8      191.91      180.65     11.30 o 
   2   8   8       60.77       59.44      8.24 o 
   3   8   8       35.70       32.01      9.20 o 
   4   8   8       24.83        9.94      4.14 o 
   5   8   8        3.19       -1.50      9.94 o 
  -5   9   8        0.08        4.98      9.49 o 
  -4   9   8        2.70        1.37      4.06 o 
  -3   9   8       89.14       83.46     12.14 o 
  -2   9   8       75.40       70.65     10.48 o 
  -1   9   8        0.05        1.65      4.85 o 
   0   9   8       28.69       32.87      8.03 o 
   1   9   8      519.10      591.04     17.21 o 
   2   9   8      189.82      217.19     13.89 o 
   3   9   8       11.26        7.86      7.58 o 
   4   9   8        1.64        0.37      6.30 o 
   5   9   8        0.75       -0.78      7.01 o 
  -4  10   8        0.27       -7.95      7.95 o 
  -3  10   8       19.98       25.74      6.50 o 
  -2  10   8        0.99        0.46      5.82 o 
  -1  10   8        8.57        8.07      6.90 o 
   0  10   8       17.68       10.21      8.66 o 
   1  10   8       23.27       18.00     10.89 o 
   2  10   8       76.38       48.84     23.18 o 
   3  10   8       13.00       -0.22      6.01 o 
   4  10   8        0.08       -0.50      6.90 o 
  -3  11   8        3.32        7.75      7.15 o 
  -2  11   8        8.18       12.24      6.39 o 
  -1  11   8        2.70        5.11      7.07 o 
   0  11   8       97.27       57.64     23.61 o 
   1  11   8       12.97        8.41      9.06 o 
   2  11   8        0.12        3.11      5.73 o 
   3  11   8        0.98        4.27      7.08 o 
  -2  12   8        1.47        0.64      5.77 o 
  -1  12   8       36.86       38.29     13.46 o 
   0  12   8        7.26        8.00      7.33 o 
   1  12   8        0.38       18.11     10.22 o 
   2  12   8        9.43       -1.24      6.77 o 
  -7   1   9        1.20        0.31      2.63 o 
  -6   1   9        3.02        3.58      3.41 o 
  -5   1   9      268.89      271.54      6.12 o 
  -4   1   9      301.30      295.72      4.83 o 
  -3   1   9     1137.07     1108.06      8.64 o 
  -2   1   9      502.49      522.07      5.59 o 
  -1   1   9      176.82      178.25      5.40 o 
   0   1   9      731.00      676.17      7.48 o 
   1   1   9      174.95      181.81      6.36 o 
   2   1   9      333.66      299.67      4.81 o 
   3   1   9      270.87      272.03     10.61 o 
   4   1   9       86.48       72.11     17.62 o 
   5   1   9      193.53      205.72      9.96 o 
   6   1   9      132.21      144.04      9.44 o 
   7   1   9       16.03       15.57     11.55 o 
  -7   2   9        1.78        0.25      3.55 o 
  -6   2   9       29.92       34.06      6.63 o 
  -5   2   9      326.97      324.56      6.41 o 
  -4   2   9        0.35        2.17      2.00 o 
  -3   2   9      714.15      752.37      6.75 o 
  -2   2   9      173.69      180.29      6.96 o 
  -1   2   9     3623.27     3703.08     75.07 o 
   0   2   9      127.12       99.75      5.54 o 
   1   2   9     1332.95     1273.18     11.78 o 
   2   2   9      801.16      812.07     12.61 o 
   3   2   9      409.26      380.50     13.03 o 
   4   2   9       51.33       53.15      9.38 o 
   5   2   9      143.72      120.93     17.50 o 
   6   2   9        7.94       14.10      6.02 o 
   7   2   9       29.80       32.11      9.34 o 
  -7   3   9        1.05       13.01     12.92 o 
  -6   3   9        0.01       -0.25      2.58 o 
  -5   3   9       13.29       10.18      2.98 o 
  -4   3   9        1.66       -2.63      2.63 o 
  -3   3   9        0.49       -1.46      1.90 o 
  -2   3   9      124.67      119.14      6.52 o 
  -1   3   9      761.88      773.47      6.29 o 
   0   3   9     1958.69     1984.91     14.55 o 
   1   3   9       28.51       21.33      3.14 o 
   2   3   9      145.50      142.82      7.84 o 
   3   3   9      208.99      214.05     10.59 o 
   4   3   9       62.74       68.52      8.61 o 
   5   3   9        0.87       -5.84      8.73 o 
   6   3   9        9.23        6.08      5.40 o 
   7   3   9        5.72       -0.02      6.47 o 
  -7   4   9       11.13       11.89     15.06 o 
  -6   4   9       90.50       93.45      6.42 o 
  -5   4   9       76.67       82.52      4.46 o 
  -4   4   9        1.05        2.74      1.97 o 
  -3   4   9        0.46        1.26      3.03 o 
  -2   4   9       77.15       74.66      2.62 o 
  -1   4   9     1303.65     1311.21     13.42 o 
   0   4   9       19.21       22.04      3.94 o 
   1   4   9       98.27      120.95      7.57 o 
   2   4   9       37.46       36.73      5.35 o 
   3   4   9      211.45      181.87     11.53 o 
   4   4   9       11.72       22.05      9.68 o 
   5   4   9      146.81      157.40     14.55 o 
   6   4   9        9.84       14.72      9.27 o 
  -6   5   9        3.54       11.20      7.80 o 
  -5   5   9       22.08       23.24      4.46 o 
  -4   5   9      813.93      872.72     11.68 o 
  -3   5   9        2.36        5.14      2.69 o 
  -2   5   9     2036.51     2033.60     18.94 o 
  -1   5   9      110.22      127.84      5.75 o 
   0   5   9      999.98     1070.80     12.41 o 
   1   5   9      151.06      136.21      9.20 o 
   2   5   9        0.13       -5.37      5.37 o 
   3   5   9      538.49      522.25     15.07 o 
   4   5   9       21.66       15.05      8.53 o 
   5   5   9        3.81        5.55     11.94 o 
   6   5   9       33.63       15.78     14.67 o 
  -6   6   9        2.46        6.42      9.64 o 
  -5   6   9       27.94       23.97      3.63 o 
  -4   6   9      131.49      134.43      7.29 o 
  -3   6   9      717.01      720.87     14.42 o 
  -2   6   9      259.66      274.54      9.22 o 
  -1   6   9       15.11       15.40      5.05 o 
   0   6   9        4.07        1.63      4.80 o 
   1   6   9       46.12       49.31      7.53 o 
   2   6   9      307.38      307.54     10.34 o 
   3   6   9      486.86      488.08      7.86 o 
   4   6   9       23.38       17.85     11.34 o 
   5   6   9       63.01       62.09     23.09 o 
   6   6   9        0.53       -0.50      6.61 o 
  -6   7   9        0.71       12.68     11.77 o 
  -5   7   9       48.48       36.40      7.22 o 
  -4   7   9      100.99      107.67      5.17 o 
  -3   7   9        0.50        3.50      3.25 o 
  -2   7   9        0.21        0.93      3.67 o 
  -1   7   9      209.81      210.80     19.37 o 
   0   7   9      312.50      304.05     11.47 o 
   1   7   9        9.03       11.14      5.83 o 
   2   7   9        1.07        5.02      6.94 o 
   3   7   9      104.85      114.91     10.65 o 
   4   7   9        0.03        1.00      8.00 o 
   5   7   9        5.86        0.34      6.31 o 
   6   7   9        0.38        0.05      8.03 o 
  -5   8   9       77.75      103.80     10.95 o 
  -4   8   9       16.59       12.85      4.12 o 
  -3   8   9       21.59       17.38      6.50 o 
  -2   8   9       81.33       88.34      6.23 o 
  -1   8   9       61.44       63.31      9.17 o 
   0   8   9      268.72      292.95     11.99 o 
   1   8   9        3.50        6.15      6.58 o 
   2   8   9        5.61        3.44      5.63 o 
   3   8   9      176.12      211.65     12.46 o 
   4   8   9      193.67      214.58     16.33 o 
   5   8   9       15.43        2.94     10.14 o 
  -5   9   9       79.61       84.10     13.27 o 
  -4   9   9       14.94       12.34      4.52 o 
  -3   9   9      136.62      139.91      7.52 o 
  -2   9   9       78.75       92.67      9.96 o 
  -1   9   9      189.11      201.93     11.64 o 
   0   9   9      368.44      393.57     13.05 o 
   1   9   9      201.58      203.88     12.59 o 
   2   9   9      182.34      192.99     12.25 o 
   3   9   9       33.32       13.40      8.76 o 
   4   9   9       23.28        3.75      6.44 o 
   5   9   9        0.00       -0.43      9.78 o 
  -4  10   9        1.32       -0.67      9.95 o 
  -3  10   9        8.10       11.84      6.31 o 
  -2  10   9       24.55       29.67      7.95 o 
  -1  10   9        0.01        7.41      6.31 o 
   0  10   9      171.42      182.59     33.05 o 
   1  10   9        3.92       13.98      7.93 o 
   2  10   9        1.41        4.63      7.15 o 
   3  10   9        6.94       -0.36      6.56 o 
   4  10   9        0.64        2.09      6.69 o 
  -3  11   9       16.63       17.89      7.31 o 
  -2  11   9        5.63       10.56      6.04 o 
  -1  11   9       13.74        8.27      6.80 o 
   0  11   9        3.62        9.15      6.92 o 
   1  11   9       56.34       19.57     18.22 o 
   2  11   9       61.54        8.32     10.63 o 
   3  11   9       27.27        5.18      6.63 o 
  -2  12   9        0.00       -5.68      6.39 o 
  -1  12   9        6.01       18.88     11.76 o 
   0  12   9        0.04        6.18      7.69 o 
   1  12   9       27.40        5.42      7.63 o 
   2  12   9        0.00       -1.20      6.43 o 
  -7   0  10       63.32       41.08     12.33 o 
  -6   0  10        0.39        0.12      4.71 o 
  -5   0  10       31.06       35.05      8.51 o 
  -4   0  10      201.79      216.42     15.23 o 
  -3   0  10      481.19      520.50      7.20 o 
  -2   0  10     3439.30     3485.82     25.36 o 
  -1   0  10      675.07      662.34      8.61 o 
   0   0  10        0.23        1.35      2.71 o 
   1   0  10     2370.79     2377.85     23.51 o 
   2   0  10      130.08      131.05     12.13 o 
   3   0  10     1445.35     1449.89     44.17 o 
   4   0  10     1138.43     1101.88     46.82 o 
   5   0  10      186.14      182.83     11.45 o 
   6   0  10       19.88       20.01     13.10 o 
   7   0  10       41.34        9.70     13.74 o 
  -7   1  10       15.96       11.34      4.43 o 
  -6   1  10        0.13        1.01      2.89 o 
  -5   1  10       94.15      120.02      5.56 o 
  -4   1  10        4.86        1.85      2.03 o 
  -3   1  10      372.87      329.76      5.88 o 
  -2   1  10        8.83        3.47      1.57 o 
  -1   1  10      202.32      184.23      4.13 o 
   0   1  10     1426.67     1298.30     10.04 o 
   1   1  10      208.09      195.21      6.05 o 
   2   1  10       66.94       73.09      4.68 o 
   3   1  10      660.49      679.20     11.85 o 
   4   1  10      784.63      793.64     16.49 o 
   5   1  10       94.21       95.65      7.46 o 
   6   1  10       36.05       19.99      6.48 o 
   7   1  10       34.42       29.94     10.34 o 
  -7   2  10       43.66       35.25      9.94 o 
  -6   2  10       28.89       25.90      4.76 o 
  -5   2  10       58.92       49.30      5.26 o 
  -4   2  10        2.08        0.43      2.78 o 
  -3   2  10       41.33       34.19      3.31 o 
  -2   2  10       98.81       85.52      5.84 o 
  -1   2  10     2079.23     2017.26     13.21 o 
   0   2  10      540.94      496.50      7.12 o 
   1   2  10     1159.48     1106.71      9.97 o 
   2   2  10     4059.66     4022.69     39.00 o 
   3   2  10      731.05      709.43     15.18 o 
   4   2  10       19.21       12.60      7.61 o 
   5   2  10        0.26        2.71      8.05 o 
   6   2  10       42.27       29.39      7.18 o 
   7   2  10        0.21      -10.44     10.44 o 
  -7   3  10        6.99        0.89     15.86 o 
  -6   3  10       28.56       21.61      5.00 o 
  -5   3  10       51.31       41.10      4.64 o 
  -4   3  10       76.13       72.31      3.57 o 
  -3   3  10      217.12      242.20      8.65 o 
  -2   3  10      146.35      159.19      7.04 o 
  -1   3  10      146.43      145.53      5.22 o 
   0   3  10     1666.73     1768.98     14.92 o 
   1   3  10     2239.43     2097.45     17.87 o 
   2   3  10     1540.01     1525.32     20.53 o 
   3   3  10       54.39       49.72      7.57 o 
   4   3  10       19.38       14.46      7.01 o 
   5   3  10      296.44      321.63     15.84 o 
   6   3  10       23.30       23.92      6.40 o 
   7   3  10       25.28       26.74     13.80 o 
  -7   4  10       11.20       40.25     17.12 o 
  -6   4  10        1.09        1.96      3.16 o 
  -5   4  10        1.00        3.09      3.03 o 
  -4   4  10      155.35      163.91      3.57 o 
  -3   4  10     1358.21     1340.53     15.75 o 
  -2   4  10      524.25      488.55      5.07 o 
  -1   4  10     1069.29     1224.89     11.73 o 
   0   4  10     2013.21     2168.80     16.67 o 
   1   4  10        4.72        5.37      2.76 o 
   2   4  10      269.47      241.81      6.31 o 
   3   4  10      104.09      107.52      9.53 o 
   4   4  10       38.04       32.37      9.05 o 
   5   4  10        7.56       16.12     12.17 o 
   6   4  10       30.97       20.12      9.95 o 
  -6   5  10        0.07        8.37      7.32 o 
  -5   5  10       16.36       22.76      3.68 o 
  -4   5  10      492.77      508.15     11.73 o 
  -3   5  10       42.40       35.44      4.51 o 
  -2   5  10        5.25        1.42      2.09 o 
  -1   5  10      253.99      232.11      5.52 o 
   0   5  10      242.93      248.76     10.69 o 
   1   5  10       86.68       89.31      6.41 o 
   2   5  10      114.05      118.24      9.01 o 
   3   5  10        0.08        5.29      7.39 o 
   4   5  10      115.50      131.86     14.27 o 
   5   5  10        7.24       12.82     10.36 o 
   6   5  10       29.10        9.81     17.79 o 
  -6   6  10       23.24       29.79     12.33 o 
  -5   6  10        5.22        3.43      2.03 o 
  -4   6  10       27.04       25.53      3.54 o 
  -3   6  10      317.50      325.30      7.24 o 
  -2   6  10       27.86       37.51      5.46 o 
  -1   6  10      101.55       99.70      7.80 o 
   0   6  10        2.50        7.40      4.64 o 
   1   6  10        5.03        8.59      5.15 o 
   2   6  10       15.11       24.28      9.33 o 
   3   6  10      158.27      157.56      6.58 o 
   4   6  10      381.59      413.67     23.73 o 
   5   6  10        4.61        8.65     10.83 o 
   6   6  10        6.87        8.09     12.01 o 
  -6   7  10        2.52        0.25      6.63 o 
  -5   7  10       43.36       44.44     10.35 o 
  -4   7  10      130.45      135.99     18.15 o 
  -3   7  10       43.58       39.16      4.16 o 
  -2   7  10      171.84      193.27     14.01 o 
  -1   7  10      139.41      159.93      7.85 o 
   0   7  10      538.79      583.67     22.15 o 
   1   7  10       90.70       99.10      8.66 o 
   2   7  10      223.66      225.79     10.31 o 
   3   7  10       62.77       54.22      4.17 o 
   4   7  10      255.70      261.93     17.93 o 
   5   7  10       84.33        0.82      7.55 o 
   6   7  10        2.20        0.95     10.15 o 
  -5   8  10       67.05       65.81      9.75 o 
  -4   8  10        1.07        1.26      3.67 o 
  -3   8  10        0.18       -0.26      4.97 o 
  -2   8  10      128.74      149.28      6.57 o 
  -1   8  10       21.76       23.95      5.62 o 
   0   8  10       30.80       31.97      6.62 o 
   1   8  10      456.57      508.49     15.15 o 
   2   8  10       19.41       14.49      8.54 o 
   3   8  10      232.64      231.31     23.84 o 
   4   8  10       54.58       11.03     19.55 o 
   5   8  10        6.77        0.49     11.86 o 
  -5   9  10       23.25       29.02     10.46 o 
  -4   9  10        0.06       -1.85      4.74 o 
  -3   9  10        8.49        8.74      4.36 o 
  -2   9  10       59.65       54.78      9.05 o 
  -1   9  10       17.12       11.18      5.39 o 
   0   9  10       43.96       33.04      7.49 o 
   1   9  10        4.19        4.37      6.45 o 
   2   9  10       66.47       72.15     10.48 o 
   3   9  10        4.31        2.74      6.44 o 
   4   9  10        5.54       -1.68      6.95 o 
   5   9  10       13.52        0.30      8.78 o 
  -4  10  10        2.27        8.92      7.81 o 
  -3  10  10       11.82       22.38      6.25 o 
  -2  10  10       25.39       26.52      8.71 o 
  -1  10  10        3.54        2.41      6.00 o 
   0  10  10      154.85      167.33     31.40 o 
   1  10  10        4.15       13.96      7.29 o 
   2  10  10      101.10       89.55     40.13 o 
   3  10  10        9.10        0.89      6.82 o 
   4  10  10        2.70        1.03      6.92 o 
  -3  11  10       28.48       30.85      8.83 o 
  -2  11  10       16.72       15.01      6.98 o 
  -1  11  10        4.26        3.06      6.73 o 
   0  11  10        1.06        9.97      8.07 o 
   1  11  10       14.75        6.18      8.11 o 
   2  11  10        0.00       -0.36      6.16 o 
   3  11  10        0.65        1.30      7.23 o 
  -2  12  10       31.57       24.51      7.61 o 
  -1  12  10        0.80        8.12      8.20 o 
   0  12  10        1.78        3.16      7.27 o 
   1  12  10        0.04        7.85     11.46 o 
   2  12  10        0.02       -0.77      8.40 o 
  -7   1  11        2.37       -1.35      3.01 o 
  -6   1  11      196.51      198.67      6.86 o 
  -5   1  11      132.91      128.72      4.98 o 
  -4   1  11       16.05       11.16      3.12 o 
  -3   1  11        0.17       -0.19      1.97 o 
  -2   1  11      153.80      120.42      3.31 o 
  -1   1  11       37.75       34.03      3.01 o 
   0   1  11      351.51      335.56      8.87 o 
   1   1  11       11.92       15.28      3.70 o 
   2   1  11      214.06      264.34      7.26 o 
   3   1  11      957.99      968.09     11.02 o 
   4   1  11      231.63      222.12     14.88 o 
   5   1  11       17.43       15.80      4.30 o 
   6   1  11       17.56       21.16      6.01 o 
   7   1  11        1.23       -9.46      9.46 o 
  -7   2  11       19.98       15.10     10.97 o 
  -6   2  11        5.75        7.65      4.00 o 
  -5   2  11       27.80       27.83      3.38 o 
  -4   2  11     1081.02     1100.07      9.46 o 
  -3   2  11        0.05       -0.18      3.03 o 
  -2   2  11      500.01      518.24      8.75 o 
  -1   2  11     1378.34     1419.16     10.28 o 
   0   2  11      164.76      145.97      3.98 o 
   1   2  11     3842.88     3914.84     24.64 o 
   2   2  11      577.66      612.56     12.88 o 
   3   2  11        2.31       -0.97      4.57 o 
   4   2  11        1.02        9.85      7.87 o 
   5   2  11      112.47      100.54     10.85 o 
   6   2  11        1.78       -1.38      3.73 o 
   7   2  11       10.04        1.09     13.44 o 
  -7   3  11        1.25        0.19      8.35 o 
  -6   3  11        0.21        2.36      3.84 o 
  -5   3  11       18.86       16.30      2.92 o 
  -4   3  11      570.04      589.06      6.16 o 
  -3   3  11        0.59        2.69      3.81 o 
  -2   3  11     1088.47     1123.91     16.91 o 
  -1   3  11     1363.57     1449.42     13.69 o 
   0   3  11      203.03      217.99      5.52 o 
   1   3  11      795.66      787.66     20.53 o 
   2   3  11      291.61      284.93      8.17 o 
   3   3  11      116.22      143.96     10.74 o 
   4   3  11      241.33      233.58     14.22 o 
   5   3  11       14.66       19.71      8.68 o 
   6   3  11        0.56       -0.96      6.95 o 
   7   3  11       14.42       21.14     11.85 o 
  -7   4  11        2.79       44.54     27.84 o 
  -6   4  11        3.43        9.72      8.00 o 
  -5   4  11       31.07       35.22      3.32 o 
  -4   4  11        6.03        9.93      1.60 o 
  -3   4  11      493.59      447.87     14.55 o 
  -2   4  11       50.92       55.98      2.17 o 
  -1   4  11      330.23      323.21      5.92 o 
   0   4  11     2418.93     2481.71     18.56 o 
   1   4  11     1933.79     1910.26     17.68 o 
   2   4  11     3334.94     3424.74     28.48 o 
   3   4  11      567.29      592.59     17.39 o 
   4   4  11      148.30      142.02     11.84 o 
   5   4  11       29.99       34.13     13.97 o 
   6   4  11       26.66       14.96      9.81 o 
  -6   5  11       57.89       65.57      9.08 o 
  -5   5  11        1.64        0.54      3.70 o 
  -4   5  11      597.32      591.54     12.68 o 
  -3   5  11      877.38      889.18     10.27 o 
  -2   5  11      101.10      101.79      3.77 o 
  -1   5  11       86.28       97.75      5.87 o 
   0   5  11       28.35       29.21      4.40 o 
   1   5  11       82.37       66.24      5.22 o 
   2   5  11       70.43       81.59      4.27 o 
   3   5  11       10.59       14.63      7.51 o 
   4   5  11        1.48        1.77      8.34 o 
   5   5  11       89.45       44.88     19.65 o 
   6   5  11        1.60       -5.06     13.18 o 
  -6   6  11       10.13       25.56     19.73 o 
  -5   6  11       31.65       32.03      9.26 o 
  -4   6  11      199.14      193.97      7.05 o 
  -3   6  11       80.04       81.65      4.55 o 
  -2   6  11       86.54       83.70      4.31 o 
  -1   6  11       45.50       53.38      7.89 o 
   0   6  11       54.22       63.12      6.98 o 
   1   6  11        0.03       -0.23      4.34 o 
   2   6  11      469.91      494.53      8.73 o 
   3   6  11      106.71       97.20      4.58 o 
   4   6  11       55.00       56.31     13.09 o 
   5   6  11        8.17        3.37      9.68 o 
   6   6  11       55.79       26.96     20.85 o 
  -6   7  11        1.61        1.68      5.78 o 
  -5   7  11       85.53       75.09     10.49 o 
  -4   7  11       31.28       26.96      3.36 o 
  -3   7  11       14.23       12.06      3.07 o 
  -2   7  11      153.81      140.24      7.18 o 
  -1   7  11      208.06      215.48      7.43 o 
   0   7  11      390.47      393.33     10.89 o 
   1   7  11      332.94      332.04     10.69 o 
   2   7  11       29.50       26.78     10.10 o 
   3   7  11       23.95       26.28      4.92 o 
   4   7  11       52.04       41.09     18.00 o 
   5   7  11       80.50        0.29      7.91 o 
  -5   8  11       30.56       41.05      9.21 o 
  -4   8  11       73.78       91.35      4.71 o 
  -3   8  11        8.82        1.71      3.07 o 
  -2   8  11       36.34       27.61      5.83 o 
  -1   8  11       21.78       30.00      5.75 o 
   0   8  11      109.38      125.92      8.63 o 
   1   8  11      113.76      113.95      9.59 o 
   2   8  11        2.61        1.60      5.61 o 
   3   8  11      122.24       69.66     22.26 o 
   4   8  11        7.18       -0.56      8.64 o 
   5   8  11        1.45        0.95      8.92 o 
  -5   9  11       10.50       17.05     10.46 o 
  -4   9  11        0.00       10.59      7.25 o 
  -3   9  11        0.15       -4.52      5.80 o 
  -2   9  11        6.01        2.86      4.42 o 
  -1   9  11       15.28       12.71      6.14 o 
   0   9  11      295.36      326.50     12.43 o 
   1   9  11       34.57       37.06      8.28 o 
   2   9  11       32.85       12.27      7.79 o 
   3   9  11       52.08       39.80     20.60 o 
   4   9  11       13.61       -1.10      7.65 o 
  -4  10  11        5.10        0.28      8.27 o 
  -3  10  11       17.16       26.76     11.79 o 
  -2  10  11       85.29      107.59      8.61 o 
  -1  10  11        4.16        3.47      5.63 o 
   0  10  11       42.14       38.82      9.79 o 
   1  10  11       31.54       19.71      8.30 o 
   2  10  11      148.68      163.25     11.83 o 
   3  10  11      131.05      128.80     51.30 o 
   4  10  11        0.27        2.61      8.04 o 
  -3  11  11       44.83       50.41     21.31 o 
  -2  11  11        5.92        7.34      8.93 o 
  -1  11  11       24.04       33.82      7.81 o 
   0  11  11       59.14       55.89     16.98 o 
   1  11  11       15.94        4.57      6.37 o 
   2  11  11       23.65        9.19      8.93 o 
   3  11  11        0.00       -3.41      7.37 o 
  -2  12  11        5.82       10.72      6.61 o 
  -1  12  11       18.83       26.04     11.36 o 
   0  12  11       15.10        5.21      8.41 o 
   1  12  11       18.07       20.18     12.76 o 
  -7   0  12        8.08        9.47      7.28 o 
  -6   0  12       80.16       96.80      8.61 o 
  -5   0  12      317.88      285.02     13.01 o 
  -4   0  12     1601.04     1589.61     20.35 o 
  -3   0  12     1679.34     1774.52     14.91 o 
  -2   0  12      767.11      754.61      8.76 o 
  -1   0  12     1037.24      901.11      9.27 o 
   0   0  12    14298.21    14422.43    117.23 o 
   1   0  12    18319.82    20230.04    166.66 o 
   2   0  12     2165.47     2398.43     52.05 o 
   3   0  12     1951.63     1881.49     39.97 o 
   4   0  12       84.89       92.86     16.79 o 
   5   0  12      547.30      589.95     16.04 o 
   6   0  12        4.45        5.91      9.95 o 
   7   0  12       28.98       33.96     17.48 o 
  -7   1  12       12.05       15.15      7.76 o 
  -6   1  12        0.19        1.04      3.38 o 
  -5   1  12        0.64        0.09      2.24 o 
  -4   1  12        0.34       -0.56      2.10 o 
  -3   1  12       22.54       30.76      2.49 o 
  -2   1  12     3594.35     3529.02     22.88 o 
  -1   1  12     2731.23     2875.50     15.25 o 
   0   1  12      631.03      625.20      8.05 o 
   1   1  12     2283.58     2306.47     18.79 o 
   2   1  12      230.65      239.60      7.22 o 
   3   1  12      671.77      695.50      8.44 o 
   4   1  12     1061.30     1023.34     20.84 o 
   5   1  12        7.12       14.72      9.00 o 
   6   1  12      117.87      117.26      5.96 o 
   7   1  12        0.35       -4.60     14.73 o 
  -7   2  12        6.96        0.63      7.96 o 
  -6   2  12       10.52        9.50      3.09 o 
  -5   2  12       19.33       18.87      3.25 o 
  -4   2  12      273.33      277.54      4.16 o 
  -3   2  12        1.95       -1.72      3.64 o 
  -2   2  12      168.14      136.87      7.09 o 
  -1   2  12        8.98        2.77      1.34 o 
   0   2  12     1100.51     1085.90      8.35 o 
   1   2  12       91.12       75.78      3.48 o 
   2   2  12       13.32       14.00      4.89 o 
   3   2  12      716.81      693.31     13.54 o 
   4   2  12      331.37      349.19     15.05 o 
   5   2  12       34.12       26.56      9.07 o 
   6   2  12      139.65      165.17      8.20 o 
   7   2  12       67.62       74.01     14.42 o 
  -7   3  12       21.30        3.40     18.19 o 
  -6   3  12       75.40       76.09      7.14 o 
  -5   3  12       24.21       18.63      3.01 o 
  -4   3  12      124.13      128.49     10.95 o 
  -3   3  12     1015.86      986.47     14.28 o 
  -2   3  12     4900.85     5022.77     40.72 o 
  -1   3  12     1280.23     1187.26      9.47 o 
   0   3  12       25.13       20.31      5.11 o 
   1   3  12     4425.69     4301.58     33.72 o 
   2   3  12     4896.22     4860.54     35.84 o 
   3   3  12     1119.03     1087.84     18.26 o 
   4   3  12      211.54      201.16     13.02 o 
   5   3  12      144.75      153.63     14.99 o 
   6   3  12      102.70      118.52     13.45 o 
  -7   4  12       28.92       31.29     16.32 o 
  -6   4  12       28.14       28.90      7.47 o 
  -5   4  12      102.46       88.76      5.37 o 
  -4   4  12       16.48       12.32      5.35 o 
  -3   4  12      262.58      269.47     10.03 o 
  -2   4  12      403.19      407.14      9.97 o 
  -1   4  12     1309.92     1313.82     13.56 o 
   0   4  12      277.66      277.64      9.38 o 
   1   4  12      735.77      773.75     11.92 o 
   2   4  12      430.74      410.92     13.54 o 
   3   4  12       10.00       10.05      6.95 o 
   4   4  12        1.55        4.62      5.90 o 
   5   4  12        0.85       -9.53     10.00 o 
   6   4  12       52.59       38.12     15.21 o 
  -6   5  12        3.34        5.40      7.37 o 
  -5   5  12       18.04       21.99      6.94 o 
  -4   5  12       23.72       24.13      7.63 o 
  -3   5  12        5.30       -0.99      5.93 o 
  -2   5  12       29.60       32.04      2.38 o 
  -1   5  12      882.50      910.32     12.08 o 
   0   5  12       45.80       43.63      6.06 o 
   1   5  12     1049.08     1051.32     12.06 o 
   2   5  12      564.35      527.10      8.73 o 
   3   5  12        1.12        1.94      6.86 o 
   4   5  12        0.06       -3.30      7.12 o 
   5   5  12      260.30      294.19     16.10 o 
   6   5  12        2.24        7.42     10.84 o 
  -6   6  12       11.43       22.02      9.66 o 
  -5   6  12       14.29       16.10      6.98 o 
  -4   6  12      177.31      202.32     13.75 o 
  -3   6  12       19.54       20.21      2.55 o 
  -2   6  12       78.10       79.62      4.29 o 
  -1   6  12      184.02      182.01      6.64 o 
   0   6  12     2027.19     2037.28     19.39 o 
   1   6  12     1581.59     1537.81     16.39 o 
   2   6  12        6.88        9.16      4.90 o 
   3   6  12       64.84       68.38      3.74 o 
   4   6  12      349.82      406.75     15.61 o 
   5   6  12        8.73        0.32      7.48 o 
   6   6  12        1.88       -1.26     12.42 o 
  -6   7  12        3.72        6.61      7.60 o 
  -5   7  12       42.87       50.84      9.91 o 
  -4   7  12        8.85       10.30      3.03 o 
  -3   7  12        8.92        8.38      3.28 o 
  -2   7  12      101.34      106.19      4.67 o 
  -1   7  12        2.22        2.83      3.46 o 
   0   7  12       67.55       65.31      7.68 o 
   1   7  12      126.36      135.47      9.56 o 
   2   7  12        4.80        4.40      3.62 o 
   3   7  12       11.77       10.02      4.52 o 
   4   7  12       66.60       25.97     23.85 o 
   5   7  12        7.62       -1.42      7.24 o 
  -5   8  12        0.14       -3.15      6.12 o 
  -4   8  12       30.91       40.02      3.79 o 
  -3   8  12        0.07       -2.37      2.69 o 
  -2   8  12       22.29       23.03      5.11 o 
  -1   8  12       15.09       14.23      6.93 o 
   0   8  12       85.64       93.30     11.45 o 
   1   8  12        9.69       12.30      7.33 o 
   2   8  12      218.58      239.57     15.56 o 
   3   8  12      179.19      188.90     32.57 o 
   4   8  12       48.35       11.53     14.59 o 
   5   8  12        0.14       -0.36      9.02 o 
  -5   9  12        0.00       -6.95      8.87 o 
  -4   9  12        0.61        5.15      6.36 o 
  -3   9  12       14.90       15.63      4.26 o 
  -2   9  12      111.31      111.56      8.10 o 
  -1   9  12      175.03      187.74     12.56 o 
   0   9  12        0.01       -3.68      7.13 o 
   1   9  12       35.38       46.53      8.11 o 
   2   9  12       89.92       96.97     21.85 o 
   3   9  12        6.12        2.40      5.60 o 
   4   9  12        0.51       -0.27      7.58 o 
  -4  10  12        0.94        4.78      7.70 o 
  -3  10  12        1.36        0.13      5.44 o 
  -2  10  12        0.38       -0.14      8.50 o 
  -1  10  12        1.26        6.59      7.02 o 
   0  10  12       65.87       40.88     12.51 o 
   1  10  12        0.22       -4.00      6.39 o 
   2  10  12       15.58        3.97      8.94 o 
   3  10  12        6.28       -0.44      4.47 o 
   4  10  12        0.01       -1.94      8.21 o 
  -3  11  12        2.12       12.94     17.34 o 
  -2  11  12       12.02       13.73      7.96 o 
  -1  11  12        0.74        4.11      8.20 o 
   0  11  12        2.44        0.34      8.29 o 
   1  11  12       24.04        7.43      7.50 o 
   2  11  12        0.13       -0.34      8.59 o 
   3  11  12        0.02        4.23      8.50 o 
  -1  12  12       29.73       42.12     10.31 o 
   0  12  12        5.88       -6.64      8.83 o 
   1  12  12        1.51        9.56      9.19 o 
  -7   1  13        3.85        0.80      5.08 o 
  -6   1  13       33.82       28.72      4.40 o 
  -5   1  13      117.54      120.83      4.68 o 
  -4   1  13      507.76      519.96      7.99 o 
  -3   1  13      249.55      255.61      4.71 o 
  -2   1  13        2.75       -0.88      1.30 o 
  -1   1  13      235.90      248.31      3.82 o 
   0   1  13      669.80      721.73      7.73 o 
   1   1  13      233.12      256.65      6.93 o 
   2   1  13       26.45       21.09      4.03 o 
   3   1  13      200.64      185.30      7.43 o 
   4   1  13      208.22      188.69     11.67 o 
   5   1  13        3.16        6.47      8.66 o 
   6   1  13      249.14      249.46     13.18 o 
   7   1  13       87.66      112.52     15.81 o 
  -7   2  13       31.84       43.60     17.01 o 
  -6   2  13       45.53       47.56      6.96 o 
  -5   2  13       13.53       10.50      2.45 o 
  -4   2  13        8.13        6.43      1.72 o 
  -3   2  13        2.61        5.06      3.92 o 
  -2   2  13     3128.71     3255.70     24.81 o 
  -1   2  13      223.68      200.11      3.52 o 
   0   2  13      891.52      844.31      9.83 o 
   1   2  13     1206.71     1204.73     10.98 o 
   2   2  13        5.15        3.92      2.70 o 
   3   2  13      451.88      434.01     17.17 o 
   4   2  13      511.61      522.70     15.46 o 
   5   2  13      376.98      407.01     24.60 o 
   6   2  13       88.56      114.97      9.64 o 
  -7   3  13       10.22       14.15     11.36 o 
  -6   3  13       74.04       70.78      8.71 o 
  -5   3  13        0.00       -0.26      1.47 o 
  -4   3  13       28.76       37.30      5.80 o 
  -3   3  13      103.14      106.81      7.42 o 
  -2   3  13       86.50       72.35      8.75 o 
  -1   3  13       98.31       96.33      7.06 o 
   0   3  13       86.28       73.61      4.51 o 
   1   3  13      929.28     1007.34     11.25 o 
   2   3  13      112.26      100.93      7.48 o 
   3   3  13       61.53       43.84      8.35 o 
   4   3  13      585.34      566.05     14.81 o 
   5   3  13        0.32        4.15      8.52 o 
   6   3  13       11.81        0.57      7.09 o 
  -7   4  13       14.35       28.23     23.86 o 
  -6   4  13       14.05       12.79      6.22 o 
  -5   4  13        0.10       -4.16      4.80 o 
  -4   4  13      167.52      177.94     13.81 o 
  -3   4  13      182.42      173.47      8.44 o 
  -2   4  13      424.27      413.64     12.20 o 
  -1   4  13      601.67      601.24      9.65 o 
   0   4  13       20.43       14.29      4.33 o 
   1   4  13        4.56        2.93      3.22 o 
   2   4  13      242.61      235.99      5.95 o 
   3   4  13        8.75        6.23      8.61 o 
   4   4  13        3.92        9.38      7.51 o 
   5   4  13        0.11        1.79      7.96 o 
   6   4  13        4.40        0.96     14.56 o 
  -6   5  13        1.91       15.55      8.32 o 
  -5   5  13       28.11       32.37      7.66 o 
  -4   5  13       50.00       61.15      7.92 o 
  -3   5  13       69.60       70.58      7.60 o 
  -2   5  13      606.19      601.08     15.77 o 
  -1   5  13        0.07       -1.87      2.56 o 
   0   5  13       17.20       14.59      3.68 o 
   1   5  13       63.58       61.10      5.37 o 
   2   5  13     1443.73     1392.43     17.15 o 
   3   5  13       13.79       13.79      8.82 o 
   4   5  13       67.63       52.74     11.48 o 
   5   5  13       21.15       17.99     10.31 o 
   6   5  13       20.39       30.72     15.88 o 
  -6   6  13        0.07       -1.53      8.37 o 
  -5   6  13        6.93        0.46      5.43 o 
  -4   6  13       23.91       26.68      7.10 o 
  -3   6  13      172.52      161.77      4.16 o 
  -2   6  13      172.64      171.52      4.58 o 
  -1   6  13      356.60      349.83      9.89 o 
   0   6  13      906.91      907.31     17.26 o 
   1   6  13      351.54      329.22      8.29 o 
   2   6  13      782.85      779.51     13.16 o 
   3   6  13       97.96       94.13      3.24 o 
   4   6  13      157.16      155.64     12.93 o 
   5   6  13       62.22       55.42     22.03 o 
   6   6  13        0.34        2.38     12.74 o 
  -6   7  13        0.40        6.01      8.54 o 
  -5   7  13       32.22       37.95     10.60 o 
  -4   7  13      215.05      249.44     14.26 o 
  -3   7  13       30.05       35.01      2.77 o 
  -2   7  13      207.03      200.56      7.54 o 
  -1   7  13      106.16      145.94      9.18 o 
   0   7  13      436.36      468.14     11.06 o 
   1   7  13      208.82      220.22      8.31 o 
   2   7  13        0.03       -0.49      3.00 o 
   3   7  13       50.16       49.93      3.72 o 
   4   7  13       24.21        5.57      8.06 o 
   5   7  13        0.56        0.57      7.74 o 
  -5   8  13       12.10       13.71      8.98 o 
  -4   8  13       55.71       36.68      8.87 o 
  -3   8  13       30.31       28.79      3.55 o 
  -2   8  13       26.95       28.61      5.75 o 
  -1   8  13       14.03       12.42      7.18 o 
   0   8  13      168.12      184.85     10.32 o 
   1   8  13      443.29      487.11     13.62 o 
   2   8  13        0.11       -4.28      5.71 o 
   3   8  13       63.25       62.00     14.55 o 
   4   8  13       96.83       30.67     29.71 o 
   5   8  13       42.34       -0.57      7.54 o 
  -5   9  13       36.34       28.13     12.25 o 
  -4   9  13        2.67        0.63      8.60 o 
  -3   9  13        3.61       -1.83      5.63 o 
  -2   9  13       37.03       30.31      7.27 o 
  -1   9  13      254.19      287.44     22.20 o 
   0   9  13        7.22        8.45      6.32 o 
   1   9  13       13.92       11.70      7.35 o 
   2   9  13       45.57       52.87      9.11 o 
   3   9  13       20.14       14.65      7.04 o 
   4   9  13        2.48       -1.68      9.80 o 
  -4  10  13        1.35       -5.47      8.13 o 
  -3  10  13        5.73        5.34     11.30 o 
  -2  10  13        0.01        2.44      4.82 o 
  -1  10  13       78.32       89.45     30.35 o 
   0  10  13       91.65       83.74     17.60 o 
   1  10  13       12.61       23.04     11.29 o 
   2  10  13        2.22       -5.85      5.85 o 
   3  10  13       21.53       11.15     11.05 o 
   4  10  13        0.61        2.91     10.72 o 
  -3  11  13       49.46       52.20     19.06 o 
  -2  11  13        1.11        1.57      4.84 o 
  -1  11  13       45.62       39.22     10.58 o 
   0  11  13       16.60        3.79      7.45 o 
   1  11  13       17.76        0.16      8.44 o 
   2  11  13       72.25       37.76     20.63 o 
   3  11  13        4.70        0.05     17.07 o 
  -1  12  13        0.01        7.04      8.55 o 
   0  12  13       40.39       41.82     10.61 o 
   1  12  13       14.53        3.55      8.04 o 
  -7   0  14       27.75       33.39     14.78 o 
  -6   0  14       17.16       10.16      6.29 o 
  -5   0  14       95.94      120.65     10.94 o 
  -4   0  14       29.13       25.85      6.41 o 
  -3   0  14      672.54      697.05      8.43 o 
  -2   0  14     1649.90     1701.21     13.45 o 
  -1   0  14     1399.56     1422.23     12.95 o 
   0   0  14      457.48      456.42      7.95 o 
   1   0  14      816.51      858.29     11.07 o 
   2   0  14      635.95      634.01     13.23 o 
   3   0  14      525.45      527.81     36.70 o 
   4   0  14      188.43      234.64     35.21 o 
   5   0  14        1.17        3.24      3.13 o 
   6   0  14        0.42       10.27     11.13 o 
   7   0  14      216.86      223.49     31.11 o 
  -7   1  14        4.14        8.39      5.80 o 
  -6   1  14       16.12       10.60      4.54 o 
  -5   1  14       92.79      101.92      7.56 o 
  -4   1  14      496.42      520.47      6.59 o 
  -3   1  14      626.61      643.52      6.94 o 
  -2   1  14     1540.76     1569.34     10.51 o 
  -1   1  14     1600.12     1542.63     10.74 o 
   0   1  14     3081.53     2920.94     18.47 o 
   1   1  14      169.61      157.89      6.06 o 
   2   1  14      334.60      332.03      6.15 o 
   3   1  14      415.78      367.47     12.78 o 
   4   1  14      124.58      135.35     11.22 o 
   5   1  14        0.49        0.33      5.70 o 
   6   1  14        4.01        1.72      6.53 o 
  -7   2  14       40.63       55.59     10.92 o 
  -6   2  14       12.85       25.75      8.89 o 
  -5   2  14       21.58       19.96      2.82 o 
  -4   2  14      202.85      200.81      7.92 o 
  -3   2  14        0.98       -0.27      4.79 o 
  -2   2  14     2442.64     2473.61     21.25 o 
  -1   2  14       64.36       50.44      2.46 o 
   0   2  14      174.03      184.44      5.30 o 
   1   2  14      911.32      826.12      9.03 o 
   2   2  14        4.41        6.02      3.00 o 
   3   2  14       20.79       16.62      7.22 o 
   4   2  14       72.87       69.37     10.07 o 
   5   2  14      150.73      167.70     13.12 o 
   6   2  14       54.09       49.17      8.95 o 
  -7   3  14        8.38        1.82     10.38 o 
  -6   3  14       31.56       47.24      9.58 o 
  -5   3  14        9.91       14.75      5.87 o 
  -4   3  14      148.65      138.75      7.95 o 
  -3   3  14       28.38       40.40      5.81 o 
  -2   3  14       78.69       86.27      6.99 o 
  -1   3  14       69.98       74.72      3.64 o 
   0   3  14        5.43       12.65      3.20 o 
   1   3  14      122.87      120.17      5.21 o 
   2   3  14        7.21        3.30      2.69 o 
   3   3  14      633.02      646.42     14.18 o 
   4   3  14      528.83      531.12     14.67 o 
   5   3  14        0.03       17.58      9.21 o 
   6   3  14       58.62       65.15     17.99 o 
  -6   4  14        0.85       -2.56      4.91 o 
  -5   4  14       58.93       63.31      7.11 o 
  -4   4  14      174.22      185.74      8.57 o 
  -3   4  14      722.66      736.47     14.29 o 
  -2   4  14     1330.06     1396.54     18.60 o 
  -1   4  14      242.56      236.95      7.51 o 
   0   4  14     1440.23     1485.50     16.75 o 
   1   4  14     1306.18     1298.73     15.25 o 
   2   4  14      971.47      978.61     11.56 o 
   3   4  14      518.99      514.72     18.86 o 
   4   4  14      679.68      673.43     19.57 o 
   5   4  14       59.81       96.28     13.92 o 
   6   4  14        9.10        9.81     13.39 o 
  -6   5  14        4.37        8.76      6.54 o 
  -5   5  14       15.40       20.13      7.51 o 
  -4   5  14      393.87      460.52     12.68 o 
  -3   5  14       12.77       16.81      7.37 o 
  -2   5  14      110.89      106.54      4.14 o 
  -1   5  14       13.48       19.18      5.41 o 
   0   5  14     1021.26     1003.84     16.96 o 
   1   5  14       97.92       87.00      5.91 o 
   2   5  14      132.06      152.77      7.01 o 
   3   5  14      127.13      135.79     12.83 o 
   4   5  14      215.83      260.34     20.98 o 
   5   5  14       49.05       42.13     18.78 o 
   6   5  14       25.73       10.29     13.82 o 
  -6   6  14       18.69       29.89     10.25 o 
  -5   6  14        0.57        1.44      5.33 o 
  -4   6  14        8.52       10.30      6.30 o 
  -3   6  14      300.32      304.29     12.31 o 
  -2   6  14       95.98       98.65      3.87 o 
  -1   6  14       17.31       17.93      4.22 o 
   0   6  14      104.61      113.85      6.63 o 
   1   6  14       43.03       32.43      6.22 o 
   2   6  14       13.80       17.40      6.24 o 
   3   6  14       52.23       53.10      3.90 o 
   4   6  14      115.85      136.81     45.98 o 
   5   6  14       87.93       87.02     31.67 o 
   6   6  14        2.37        9.89     10.96 o 
  -6   7  14        3.10        7.40      8.45 o 
  -5   7  14       30.24       46.74     13.92 o 
  -4   7  14      139.60      192.91     15.46 o 
  -3   7  14       16.84       19.98      2.75 o 
  -2   7  14        0.67        0.78      3.36 o 
  -1   7  14      981.51     1042.73     14.63 o 
   0   7  14      774.37      793.57     15.83 o 
   1   7  14      102.30       97.52      6.61 o 
   2   7  14      227.68      264.22     14.58 o 
   3   7  14      198.29      213.76     11.43 o 
   4   7  14        0.37        0.56      6.47 o 
   5   7  14        7.83        0.77      7.26 o 
  -5   8  14       10.10       15.50      8.77 o 
  -4   8  14       60.36       30.12     11.18 o 
  -3   8  14       22.96       21.17      3.84 o 
  -2   8  14       50.95       50.32      6.55 o 
  -1   8  14      224.74      237.35     12.73 o 
   0   8  14       73.97       84.08      6.61 o 
   1   8  14      150.97      157.73      8.26 o 
   2   8  14       29.64       30.88      5.46 o 
   3   8  14       19.20        8.32      5.16 o 
   4   8  14       17.50        7.69     10.21 o 
   5   8  14        2.39        1.58      8.45 o 
  -4   9  14        2.38       -2.37      6.85 o 
  -3   9  14       10.08        8.77      3.40 o 
  -2   9  14       15.34       15.59      4.95 o 
  -1   9  14        9.08        9.31      4.78 o 
   0   9  14       90.84       69.87     11.67 o 
   1   9  14        6.36        8.56      5.77 o 
   2   9  14       67.88       75.20     12.64 o 
   3   9  14        1.25       -1.64      5.32 o 
   4   9  14        2.74        1.41      7.38 o 
  -4  10  14       17.69       26.84      9.76 o 
  -3  10  14       15.97       13.39      9.86 o 
  -2  10  14       25.24       27.89      6.43 o 
  -1  10  14        4.68        7.35      5.16 o 
   0  10  14       23.58       19.60      8.62 o 
   1  10  14       79.63       92.24     17.05 o 
   2  10  14        4.35       -2.42      5.45 o 
   3  10  14        2.75        0.68     16.23 o 
  -3  11  14        9.10       36.36     22.68 o 
  -2  11  14        5.19       10.61      6.91 o 
  -1  11  14       17.80       12.93      6.82 o 
   0  11  14        0.69       11.84      8.79 o 
   1  11  14        1.65       -1.51      5.67 o 
   2  11  14       27.31       14.46     12.03 o 
  -1  12  14        0.13       -1.76      5.56 o 
   0  12  14        0.39        7.89      6.50 o 
  -7   1  15       18.20       15.24      7.20 o 
  -6   1  15       46.04       40.97      5.74 o 
  -5   1  15        0.40        4.34      2.39 o 
  -4   1  15       34.98       28.26      2.85 o 
  -3   1  15      188.43      188.13      4.48 o 
  -2   1  15      327.11      329.55      7.63 o 
  -1   1  15      125.60      130.01      4.13 o 
   0   1  15      143.47      133.92      5.77 o 
   1   1  15      435.72      419.54      8.63 o 
   2   1  15       38.71       41.75      3.75 o 
   3   1  15      558.05      560.53      9.62 o 
   4   1  15      847.37      821.06     20.40 o 
   5   1  15      153.28      181.91     13.21 o 
   6   1  15        8.37        2.70      7.34 o 
  -7   2  15        6.84        3.23      7.29 o 
  -6   2  15       16.14       11.66      7.15 o 
  -5   2  15       38.93       30.04      4.29 o 
  -4   2  15       89.56       75.00     13.02 o 
  -3   2  15      305.46      289.83      7.18 o 
  -2   2  15      351.74      357.38     10.73 o 
  -1   2  15     1038.05     1110.37      8.73 o 
   0   2  15      136.26      143.19      4.55 o 
   1   2  15      244.40      234.59      5.21 o 
   2   2  15      295.27      285.75      6.64 o 
   3   2  15      273.51      281.93     11.21 o 
   4   2  15       13.29       14.29      8.94 o 
   5   2  15       42.93       52.36     10.75 o 
   6   2  15       30.89       20.26     17.51 o 
  -7   3  15        1.81       -7.73     10.61 o 
  -6   3  15        1.95       -6.53      6.53 o 
  -5   3  15        0.32        0.11      6.23 o 
  -4   3  15      406.49      396.36     12.53 o 
  -3   3  15      132.16      134.05      8.90 o 
  -2   3  15      268.27      275.28      9.31 o 
  -1   3  15      221.24      235.15      7.10 o 
   0   3  15        4.37       -1.54      2.57 o 
   1   3  15       61.98       67.77      5.44 o 
   2   3  15      374.90      331.17     11.60 o 
   3   3  15       14.81       14.12      6.91 o 
   4   3  15        6.99        8.30      7.79 o 
   5   3  15       71.91       79.46     11.74 o 
   6   3  15        6.12       10.50     12.98 o 
  -6   4  15        0.54        0.82      5.24 o 
  -5   4  15       37.74       39.46      8.03 o 
  -4   4  15       27.42       28.25      6.71 o 
  -3   4  15      371.07      387.65     11.44 o 
  -2   4  15      354.61      341.79     14.65 o 
  -1   4  15       39.78       33.75      2.98 o 
   0   4  15        0.12       -3.74      3.74 o 
   1   4  15       14.22       13.97      6.24 o 
   2   4  15      731.65      646.23     11.76 o 
   3   4  15        9.35        8.60      9.35 o 
   4   4  15       93.19       99.00     10.60 o 
   5   4  15        9.08        2.98      8.65 o 
   6   4  15       27.96       25.09     13.20 o 
  -6   5  15       26.59       29.04      7.43 o 
  -5   5  15        5.13        6.62      5.74 o 
  -4   5  15        0.97       -3.75      5.26 o 
  -3   5  15        1.23        4.60      5.30 o 
  -2   5  15       65.27       61.58      3.98 o 
  -1   5  15      136.27      127.91      6.31 o 
   0   5  15       13.39        3.64      7.80 o 
   1   5  15        7.21        5.59      6.41 o 
   2   5  15        0.09       -1.96      2.90 o 
   3   5  15      133.60      120.05     14.83 o 
   4   5  15      127.00      147.26     22.46 o 
   5   5  15       56.11       37.58     19.05 o 
   6   5  15        4.28        2.73     12.16 o 
  -6   6  15        3.06        2.36     10.54 o 
  -5   6  15        2.41       -2.54      7.09 o 
  -4   6  15       24.43       25.15      7.96 o 
  -3   6  15      259.72      293.01     14.12 o 
  -2   6  15        1.59        0.64      3.58 o 
  -1   6  15        8.45        5.69      3.39 o 
   0   6  15        0.32        2.99      5.21 o 
   1   6  15      402.72      398.17     11.90 o 
   2   6  15      261.35      289.57     12.72 o 
   3   6  15        4.03        1.85      1.53 o 
   4   6  15        3.53        3.97      7.78 o 
   5   6  15       20.10       12.73      9.63 o 
  -5   7  15       15.59       32.58     10.74 o 
  -4   7  15      116.17      117.64     14.64 o 
  -3   7  15        4.35        3.70      7.47 o 
  -2   7  15      244.55      240.78      6.98 o 
  -1   7  15      142.04      137.89      6.91 o 
   0   7  15      194.54      188.53      9.46 o 
   1   7  15      102.24       74.09     18.64 o 
   2   7  15      596.07      643.42     18.88 o 
   3   7  15       49.95       54.99      9.84 o 
   4   7  15       85.66       16.22     24.97 o 
   5   7  15      102.06       35.39     33.71 o 
  -5   8  15       10.81       16.98      9.02 o 
  -4   8  15       29.43       18.26      8.97 o 
  -3   8  15      131.32      115.20     10.88 o 
  -2   8  15       90.69       86.13      6.39 o 
  -1   8  15      396.04      396.22      8.96 o 
   0   8  15       22.96       13.54      6.09 o 
   1   8  15        0.72        3.49      4.24 o 
   2   8  15        0.25       -1.62      3.60 o 
   3   8  15       18.24       11.40      5.36 o 
   4   8  15        0.73       -1.13      9.74 o 
   5   8  15        5.87       -2.04      8.24 o 
  -4   9  15        5.21       11.00      9.08 o 
  -3   9  15        0.66       -7.23      7.23 o 
  -2   9  15       16.32       21.16      5.12 o 
  -1   9  15      149.89      163.89      8.74 o 
   0   9  15       86.82      102.20     14.38 o 
   1   9  15       51.15       45.24     10.52 o 
   2   9  15       22.89       14.16      6.46 o 
   3   9  15       49.34       12.83     17.04 o 
   4   9  15       43.53       13.25     13.98 o 
  -4  10  15       17.11       12.00     15.49 o 
  -3  10  15       33.36       16.78      9.38 o 
  -2  10  15       30.43       21.67      5.14 o 
  -1  10  15      202.96      234.89     11.84 o 
   0  10  15       11.36        5.81      4.93 o 
   1  10  15       35.17       25.52      8.77 o 
   2  10  15       19.34       10.66      8.38 o 
   3  10  15       21.58       12.37     10.39 o 
  -2  11  15       32.35       24.11     13.91 o 
  -1  11  15       12.68        6.80      7.55 o 
   0  11  15        5.68        8.17      5.87 o 
   1  11  15       19.38        8.68      7.01 o 
   2  11  15        5.63        5.55      5.25 o 
  -7   0  16       15.12       60.82     16.70 o 
  -6   0  16       24.37       25.96      7.72 o 
  -5   0  16      121.58      152.73     12.28 o 
  -4   0  16      544.42      518.59     24.19 o 
  -3   0  16      141.92      123.71      5.56 o 
  -2   0  16       31.70       25.20      3.41 o 
  -1   0  16     4905.79     5073.54     39.11 o 
   0   0  16      474.27      456.39      9.35 o 
   1   0  16      854.81      898.07     13.05 o 
   2   0  16      766.41      802.19     18.23 o 
   3   0  16      544.85      553.17     10.27 o 
   4   0  16      756.34      721.76     13.55 o 
   5   0  16       15.91       12.85      3.53 o 
   6   0  16        0.52       -3.87     11.73 o 
  -7   1  16        0.21       -1.99     12.57 o 
  -6   1  16       11.11       15.25      8.53 o 
  -5   1  16        6.70        8.23      2.94 o 
  -4   1  16      165.15      156.66      5.38 o 
  -3   1  16        0.13        4.08      4.87 o 
  -2   1  16        9.91        8.67      2.14 o 
  -1   1  16      143.78      126.41      4.40 o 
   0   1  16     1434.34     1483.00     12.33 o 
   1   1  16       37.52       36.61      5.48 o 
   2   1  16        5.45        9.71      3.24 o 
   3   1  16      134.42      127.83      6.20 o 
   4   1  16      159.91      165.73     11.92 o 
   5   1  16       98.09      113.42     14.00 o 
   6   1  16       12.85       11.29     11.58 o 
  -7   2  16        9.29       17.17     12.00 o 
  -6   2  16        2.17       13.21      9.30 o 
  -5   2  16      122.07      126.26      7.79 o 
  -4   2  16        0.78        1.96      4.49 o 
  -3   2  16       44.74       47.96      6.08 o 
  -2   2  16     1796.00     1925.11     18.75 o 
  -1   2  16       58.08       74.79      3.60 o 
   0   2  16       81.72       89.28      4.65 o 
   1   2  16       49.27       56.59      4.24 o 
   2   2  16      117.03       94.86      8.79 o 
   3   2  16      446.27      449.91     12.94 o 
   4   2  16        4.11        8.86      8.35 o 
   5   2  16        1.53       -7.13      9.45 o 
   6   2  16       30.81       51.23     16.66 o 
  -6   3  16      137.96      150.79     42.70 o 
  -5   3  16       56.66       56.03      6.48 o 
  -4   3  16      436.91      491.06     12.10 o 
  -3   3  16      264.91      290.61     10.35 o 
  -2   3  16      692.97      669.25     12.67 o 
  -1   3  16        0.91        0.13      2.49 o 
   0   3  16     1476.09     1531.29     16.18 o 
   1   3  16      676.58      705.23      9.75 o 
   2   3  16      135.45      135.65      7.99 o 
   3   3  16      400.73      429.53     16.43 o 
   4   3  16       19.21       18.88      7.31 o 
   5   3  16        1.41        4.59     10.82 o 
   6   3  16        0.18       -0.72      8.07 o 
  -6   4  16        2.64        5.30      6.62 o 
  -5   4  16        2.63       -0.94      6.93 o 
  -4   4  16      107.93       98.31      7.58 o 
  -3   4  16      128.94      148.24      9.26 o 
  -2   4  16        7.05        0.72      4.27 o 
  -1   4  16      142.28      148.91      3.80 o 
   0   4  16        1.66        0.96      4.81 o 
   1   4  16        4.50        5.40      4.30 o 
   2   4  16      623.49      585.14     10.88 o 
   3   4  16      113.57      112.13     13.80 o 
   4   4  16       81.52       66.56     10.06 o 
   5   4  16        8.25       -3.10     10.79 o 
   6   4  16       37.78       47.10     14.42 o 
  -6   5  16        0.01       -2.54      6.08 o 
  -5   5  16        1.77        2.14      6.31 o 
  -4   5  16      209.40      249.63     13.66 o 
  -3   5  16       76.82       72.64      8.51 o 
  -2   5  16       27.31       21.54      6.77 o 
  -1   5  16      143.72      161.82      9.24 o 
   0   5  16      112.49      120.92      6.87 o 
   1   5  16      208.25      208.35     12.47 o 
   2   5  16     1300.79     1280.51     15.63 o 
   3   5  16      220.71      230.01     16.41 o 
   4   5  16       77.49       87.01     15.78 o 
   5   5  16      119.44       68.10     33.94 o 
   6   5  16        5.19       14.25     12.99 o 
  -6   6  16        7.27       35.63     14.83 o 
  -5   6  16      126.56      189.70     17.32 o 
  -4   6  16       14.19       30.54      8.20 o 
  -3   6  16       41.72       43.95     10.64 o 
  -2   6  16      357.55      382.06     11.77 o 
  -1   6  16      201.95      190.10     10.21 o 
   0   6  16      294.73      296.58      9.36 o 
   1   6  16      272.38      284.62      9.59 o 
   2   6  16      820.92      804.62     12.12 o 
   3   6  16      300.70      317.75     23.14 o 
   4   6  16        5.48       11.49     10.02 o 
   5   6  16        0.17       -7.49      9.31 o 
  -5   7  16       36.65       37.74      8.82 o 
  -4   7  16       70.45       73.83     16.14 o 
  -3   7  16       93.61       82.00     14.36 o 
  -2   7  16        1.69        6.71      4.97 o 
  -1   7  16        9.51        5.39      4.03 o 
   0   7  16        0.59        2.16      4.29 o 
   1   7  16        3.79        5.74      5.60 o 
   2   7  16      463.12      462.00     13.23 o 
   3   7  16        1.62        1.83      3.19 o 
   4   7  16        5.11        1.35     10.36 o 
   5   7  16       10.98        1.43      8.18 o 
  -5   8  16        0.32        1.47      8.32 o 
  -4   8  16       12.61       10.49     10.23 o 
  -3   8  16      135.55      122.82     18.28 o 
  -2   8  16        8.31        8.41      3.50 o 
  -1   8  16       26.75       34.93      5.95 o 
   0   8  16        0.02       -0.03      3.98 o 
   1   8  16        0.27        3.08      4.71 o 
   2   8  16        0.41       -0.88      6.24 o 
   3   8  16       95.47       70.70     27.73 o 
   4   8  16        5.33        4.45     10.06 o 
  -4   9  16        3.96        8.74      9.19 o 
  -3   9  16        9.48       27.02     10.63 o 
  -2   9  16       61.72       73.78     11.59 o 
  -1   9  16      178.28      234.96      8.95 o 
   0   9  16        3.13        5.60      5.48 o 
   1   9  16        4.20        5.87      5.05 o 
   2   9  16       13.28       19.78      9.43 o 
   3   9  16       43.59       17.91     22.12 o 
   4   9  16        1.22        0.64     10.54 o 
  -3  10  16       11.14       16.02     18.56 o 
  -2  10  16       42.76       36.47     12.15 o 
  -1  10  16       33.79       33.80      7.02 o 
   0  10  16       35.86       33.61      8.50 o 
   1  10  16        3.23        0.44      4.98 o 
   2  10  16        1.09        2.29      4.90 o 
   3  10  16        0.98       -0.34      7.10 o 
  -2  11  16        0.24        5.70      9.95 o 
  -1  11  16        0.35       -0.13      5.40 o 
   0  11  16       24.03       24.21     10.47 o 
   1  11  16       14.37        2.92      5.47 o 
   2  11  16        0.23        5.31      6.61 o 
  -7   1  17        0.05       16.99     10.35 o 
  -6   1  17        0.04        2.15      7.10 o 
  -5   1  17        0.08       -1.02      1.61 o 
  -4   1  17      344.61      360.44      4.62 o 
  -3   1  17      105.37      101.76      3.51 o 
  -2   1  17        1.36        2.16      1.94 o 
  -1   1  17      116.33      132.20      4.43 o 
   0   1  17     1309.89     1305.20     12.51 o 
   1   1  17        5.97        0.17      2.37 o 
   2   1  17      895.02      924.83     15.36 o 
   3   1  17       50.08       44.94      5.28 o 
   4   1  17        6.28        6.26      8.23 o 
   5   1  17       51.35       49.28     18.19 o 
   6   1  17        4.71       15.93     11.06 o 
  -7   2  17       19.70       19.89     14.34 o 
  -6   2  17       73.33       67.26     10.27 o 
  -5   2  17        5.34       -0.98      3.20 o 
  -4   2  17      106.06      118.85      7.64 o 
  -3   2  17       18.28       16.72      6.71 o 
  -2   2  17      151.86      134.70      6.63 o 
  -1   2  17      267.70      246.76      6.47 o 
   0   2  17      279.33      256.23      5.58 o 
   1   2  17      876.94      916.75     10.59 o 
   2   2  17      114.56      120.50      6.49 o 
   3   2  17      228.21      221.75     10.31 o 
   4   2  17      568.58      573.91     18.41 o 
   5   2  17       47.02       46.89     18.39 o 
   6   2  17        0.69        6.71     11.15 o 
  -6   3  17        0.75        1.59      5.68 o 
  -5   3  17       48.84       44.31      6.33 o 
  -4   3  17      131.91      131.48      7.78 o 
  -3   3  17      129.34      109.51      7.49 o 
  -2   3  17      474.96      480.43     12.61 o 
  -1   3  17      123.21      139.43      4.66 o 
   0   3  17        0.02       -1.18      3.23 o 
   1   3  17       13.33        3.48      3.66 o 
   2   3  17      203.79      210.09      9.05 o 
   3   3  17       68.66       57.84      9.09 o 
   4   3  17       29.27       16.88      7.29 o 
   5   3  17      114.22       98.83     16.86 o 
   6   3  17       17.04       11.54     12.30 o 
  -6   4  17        8.80        5.82      7.54 o 
  -5   4  17       83.40      100.67      7.93 o 
  -4   4  17        7.54       15.40      6.43 o 
  -3   4  17      153.10      175.25     13.95 o 
  -2   4  17       19.85        7.17      5.45 o 
  -1   4  17      203.51      216.25      4.82 o 
   0   4  17      396.13      387.12      7.51 o 
   1   4  17      278.51      297.22      9.32 o 
   2   4  17       46.90       39.48      4.21 o 
   3   4  17       77.71       72.28      9.32 o 
   4   4  17       73.00       62.67     10.16 o 
   5   4  17        0.43        6.15     10.31 o 
   6   4  17        8.19        1.92      9.84 o 
  -6   5  17        6.55       18.35      8.49 o 
  -5   5  17       65.41       67.53     12.97 o 
  -4   5  17       17.43       15.44      6.46 o 
  -3   5  17      102.27      111.34      9.17 o 
  -2   5  17      323.63      340.92     13.10 o 
  -1   5  17       71.85       74.25      5.29 o 
   0   5  17       70.97       80.15      7.21 o 
   1   5  17     1975.89     1968.64     20.78 o 
   2   5  17      443.30      450.17     11.73 o 
   3   5  17      715.02      711.34     18.44 o 
   4   5  17        2.39        5.79      7.89 o 
   5   5  17      168.27      208.85     37.13 o 
   6   5  17       57.18       37.30     18.02 o 
  -6   6  17        0.02       -3.00     10.68 o 
  -5   6  17        9.22        8.90      7.74 o 
  -4   6  17      111.41      135.51     11.18 o 
  -3   6  17        5.38       -0.30      6.20 o 
  -2   6  17       56.18       66.65      4.12 o 
  -1   6  17      203.33      183.86     16.03 o 
   0   6  17       29.47       20.65      6.43 o 
   1   6  17       44.10       45.32      6.55 o 
   2   6  17       91.27       81.47      5.83 o 
   3   6  17        2.83        9.73      9.74 o 
   4   6  17        3.24       12.02     10.75 o 
   5   6  17        3.63        7.28      8.94 o 
  -5   7  17       12.17        3.61      7.90 o 
  -4   7  17        0.33       -0.03      5.06 o 
  -3   7  17       29.43       23.73      7.74 o 
  -2   7  17        6.92        2.21      3.89 o 
  -1   7  17      160.32      168.92      9.66 o 
   0   7  17        0.08       -0.20      4.13 o 
   1   7  17        1.77        1.49      4.49 o 
   2   7  17       11.05       22.40      6.60 o 
   3   7  17       28.78       19.77      4.52 o 
   4   7  17        3.87        3.89     13.66 o 
   5   7  17       19.39        6.13      9.99 o 
  -5   8  17       15.15       19.87      8.88 o 
  -4   8  17        1.37       -2.43      7.45 o 
  -3   8  17        3.04        0.35      7.00 o 
  -2   8  17       86.76       78.14      8.55 o 
  -1   8  17       85.11       80.87     12.99 o 
   0   8  17       67.75       62.78     10.27 o 
   1   8  17       56.92       49.12      9.86 o 
   2   8  17        0.75       -0.04      5.35 o 
   3   8  17      152.21      129.62     46.39 o 
   4   8  17      113.78       82.63     58.98 o 
  -4   9  17        0.11       -0.38      7.17 o 
  -3   9  17       13.63        1.02      9.06 o 
  -2   9  17        1.07        6.95      4.11 o 
  -1   9  17       10.42        9.89      4.85 o 
   0   9  17       25.95       22.20      5.78 o 
   1   9  17        1.24       -0.06      4.11 o 
   2   9  17      159.67      166.09     44.27 o 
   3   9  17       17.62        6.51      8.42 o 
   4   9  17       22.96        6.39     12.88 o 
  -3  10  17       20.40       29.63     11.48 o 
  -2  10  17       26.01       14.99      6.20 o 
  -1  10  17       22.83       14.60      5.72 o 
   0  10  17       16.84        4.91      5.02 o 
   1  10  17        8.00       12.58      6.59 o 
   2  10  17        3.75        2.13      6.64 o 
   3  10  17        0.74        0.15      6.94 o 
  -2  11  17        3.75       -5.74      9.87 o 
  -1  11  17       67.74       38.20     14.88 o 
   0  11  17       33.25       25.09     13.83 o 
   1  11  17       20.78       17.29     12.47 o 
   2  11  17       14.26        8.28      9.08 o 
  -7   0  18       15.08       20.19     25.14 o 
  -6   0  18       31.40       16.51     13.85 o 
  -5   0  18      269.86      279.92     11.82 o 
  -4   0  18       18.76       15.30      4.36 o 
  -3   0  18      213.00      214.99      6.39 o 
  -2   0  18      772.21      921.89     12.67 o 
  -1   0  18       42.91       35.65      4.81 o 
   0   0  18      601.09      608.13     12.88 o 
   1   0  18     2149.35     2174.91     28.96 o 
   2   0  18     1245.13     1309.18     21.91 o 
   3   0  18        0.85        1.38      3.43 o 
   4   0  18        8.06        8.40      3.23 o 
   5   0  18      129.37       92.05     78.42 o 
   6   0  18        2.49       -0.93     11.07 o 
  -7   1  18        0.09       11.28     12.00 o 
  -6   1  18       24.87       16.30      8.08 o 
  -5   1  18      285.87      278.32      9.22 o 
  -4   1  18       33.66       26.78      2.12 o 
  -3   1  18       13.22        9.87      1.92 o 
  -2   1  18      332.10      325.06      6.14 o 
  -1   1  18      626.49      555.13      7.01 o 
   0   1  18     1588.31     1591.67     15.19 o 
   1   1  18      130.97      156.58      5.46 o 
   2   1  18       21.85       19.22      4.67 o 
   3   1  18      570.48      567.47     17.24 o 
   4   1  18       68.35       60.32     22.40 o 
   5   1  18        7.96        6.32      5.41 o 
   6   1  18       61.22       78.15     13.18 o 
  -6   2  18       22.12       21.91     13.70 o 
  -5   2  18        4.09        0.61      3.87 o 
  -4   2  18       89.05       99.16      7.39 o 
  -3   2  18     1354.00     1392.80     16.39 o 
  -2   2  18      828.70      763.18     11.52 o 
  -1   2  18      691.31      691.65      8.95 o 
   0   2  18       15.62       25.56      3.87 o 
   1   2  18     1171.35     1199.35     13.07 o 
   2   2  18      959.10      933.68     12.15 o 
   3   2  18      282.65      267.78     12.91 o 
   4   2  18       98.40       74.17     12.25 o 
   5   2  18      295.23      308.00     21.32 o 
   6   2  18       58.48       69.40     14.05 o 
  -6   3  18       34.23        7.31      9.90 o 
  -5   3  18       79.36       94.09      8.12 o 
  -4   3  18        0.28        1.56      3.71 o 
  -3   3  18      748.63      768.69     15.46 o 
  -2   3  18       10.45        9.23      5.30 o 
  -1   3  18        0.38        1.58      1.76 o 
   0   3  18        0.64        4.81      3.17 o 
   1   3  18       20.47       17.06      4.22 o 
   2   3  18      373.68      365.73     15.15 o 
   3   3  18      904.82      951.43     19.31 o 
   4   3  18       75.29       54.02      9.65 o 
   5   3  18       47.19       16.95     18.52 o 
   6   3  18       60.80       82.21     16.44 o 
  -6   4  18        2.63       -0.01      5.49 o 
  -5   4  18        0.19       -5.03      6.04 o 
  -4   4  18       27.07       25.56      7.05 o 
  -3   4  18       44.66       40.25      8.70 o 
  -2   4  18      228.88      226.94     12.81 o 
  -1   4  18      233.63      248.89      4.63 o 
   0   4  18      144.96      143.84      5.74 o 
   1   4  18      739.86      751.90     10.22 o 
   2   4  18     1219.06     1229.18     14.41 o 
   3   4  18      826.91      861.19     16.36 o 
   4   4  18      161.41      152.04     39.69 o 
   5   4  18       31.12       15.72     12.26 o 
   6   4  18       11.99       12.96     11.89 o 
  -6   5  18        6.34       14.75      7.59 o 
  -5   5  18        0.69        9.33      7.88 o 
  -4   5  18      107.99      120.90      9.65 o 
  -3   5  18      161.70      184.77     13.34 o 
  -2   5  18        3.66        5.68      5.77 o 
  -1   5  18      426.13      455.63      9.07 o 
   0   5  18      472.10      482.86     13.76 o 
   1   5  18      577.53      585.45     14.00 o 
   2   5  18      145.77      130.01      8.19 o 
   3   5  18      171.16      192.34     13.27 o 
   4   5  18      191.30      209.69     12.24 o 
   5   5  18        0.00       -6.66     13.16 o 
  -6   6  18        3.12      -11.68     11.68 o 
  -5   6  18        0.88       12.03      7.92 o 
  -4   6  18       28.89       31.24     10.54 o 
  -3   6  18       11.82       11.42      7.89 o 
  -2   6  18       42.14       41.56      1.97 o 
  -1   6  18        0.02        1.10      4.55 o 
   0   6  18       31.76       46.99      8.60 o 
   1   6  18       82.52       73.11      9.90 o 
   2   6  18        3.14        8.66      5.08 o 
   3   6  18       30.86       16.72     12.64 o 
   4   6  18       77.28       52.65     24.77 o 
   5   6  18       30.29       19.74     11.70 o 
  -5   7  18       97.96      124.96     11.49 o 
  -4   7  18        9.25       16.22      9.21 o 
  -3   7  18        0.26        2.16      6.26 o 
  -2   7  18       61.82       30.40      9.12 o 
  -1   7  18      134.59      162.36     10.38 o 
   0   7  18      212.99      231.78     10.10 o 
   1   7  18        3.93        2.65      5.79 o 
   2   7  18       12.32       14.42      4.81 o 
   3   7  18       80.10       86.17     18.67 o 
   4   7  18       31.71       14.95     14.46 o 
   5   7  18        4.16        1.54      9.48 o 
  -5   8  18       14.49       17.61      9.48 o 
  -4   8  18       20.22        7.85      8.39 o 
  -3   8  18       40.17       28.64     11.71 o 
  -2   8  18       10.63        8.49      5.26 o 
  -1   8  18       70.67       43.18     15.89 o 
   0   8  18       43.22       33.29      7.97 o 
   1   8  18       30.96       30.19      7.27 o 
   2   8  18       36.36       42.10      9.96 o 
   3   8  18        0.07        2.62      8.81 o 
   4   8  18        3.27        2.71     10.62 o 
  -4   9  18        0.00        7.37      9.29 o 
  -3   9  18        3.07       -6.32      8.74 o 
  -2   9  18        5.43        1.23      4.50 o 
  -1   9  18       40.11       34.72      9.95 o 
   0   9  18        7.79        8.01      7.91 o 
   1   9  18       35.23       22.36      6.98 o 
   2   9  18        0.01        2.91      6.30 o 
   3   9  18       18.57       -2.13      7.09 o 
   4   9  18        0.25        0.77     17.33 o 
  -3  10  18        0.08        8.17      8.87 o 
  -2  10  18        1.44        8.31     11.99 o 
  -1  10  18        4.62        6.40      5.77 o 
   0  10  18       16.16        4.60      5.97 o 
   1  10  18       13.19       23.33      8.11 o 
   2  10  18        4.99        2.57      5.92 o 
   3  10  18        0.07        2.12      7.76 o 
  -2  11  18        1.20        2.58     17.58 o 
  -1  11  18       12.67        8.98      5.53 o 
   0  11  18       22.69        7.01      7.39 o 
   1  11  18       16.39        4.06      6.74 o 
  -6   1  19       13.72       19.39      9.10 o 
  -5   1  19       54.21       51.27      7.74 o 
  -4   1  19       22.55       22.00      4.16 o 
  -3   1  19      544.50      568.92      6.50 o 
  -2   1  19       20.27       19.00      3.60 o 
  -1   1  19     1326.63     1368.55     10.92 o 
   0   1  19     1668.33     1716.48     15.09 o 
   1   1  19      283.32      299.89      7.27 o 
   2   1  19       20.17       16.85      5.27 o 
   3   1  19        0.86        0.33      2.14 o 
   4   1  19       11.63       10.30      2.81 o 
   5   1  19        1.21        6.26      6.47 o 
   6   1  19       60.68       77.04     12.35 o 
  -6   2  19        4.25        3.18      6.33 o 
  -5   2  19      139.64      159.67     29.44 o 
  -4   2  19       21.55       19.97      6.56 o 
  -3   2  19        0.77        4.56      4.06 o 
  -2   2  19      304.00      323.58      5.35 o 
  -1   2  19      186.86      199.89      5.60 o 
   0   2  19      164.63      166.73      5.48 o 
   1   2  19      215.20      203.69      7.07 o 
   2   2  19       10.94        8.48      3.62 o 
   3   2  19       44.33       46.62      8.59 o 
   4   2  19       18.65       18.07     10.28 o 
   5   2  19       31.91       32.35     12.97 o 
   6   2  19       20.04       25.61     14.13 o 
  -6   3  19        0.54       -1.42      4.46 o 
  -5   3  19       19.32        6.32      5.08 o 
  -4   3  19       25.88       26.76      5.58 o 
  -3   3  19      315.53      293.55     13.76 o 
  -2   3  19       15.30       16.11      5.48 o 
  -1   3  19       38.93       35.94      3.18 o 
   0   3  19      347.71      358.28      6.42 o 
   1   3  19      174.12      181.69      5.81 o 
   2   3  19      652.70      665.88     16.97 o 
   3   3  19       49.98       43.89      9.60 o 
   4   3  19      125.80      159.11     12.21 o 
   5   3  19        8.07       10.64     10.82 o 
   6   3  19        6.36        8.75     11.09 o 
  -6   4  19        4.05       -0.56      4.66 o 
  -5   4  19       13.85       15.55      6.00 o 
  -4   4  19        9.53       11.37      5.38 o 
  -3   4  19      212.62      233.77     11.72 o 
  -2   4  19      119.58      119.80      9.20 o 
  -1   4  19        1.43        0.96      2.48 o 
   0   4  19        3.06        4.39      3.58 o 
   1   4  19      337.69      327.85      8.65 o 
   2   4  19      329.40      344.57      8.30 o 
   3   4  19       57.00       50.80      9.44 o 
   4   4  19       46.50       33.68     10.59 o 
   5   4  19       39.78       24.16     15.23 o 
   6   4  19      130.59      159.01     17.80 o 
  -6   5  19        8.73       13.39      9.70 o 
  -5   5  19       19.96       31.17      8.35 o 
  -4   5  19       12.75        4.73      6.12 o 
  -3   5  19       38.87       32.16      8.75 o 
  -2   5  19       82.46       92.74      9.35 o 
  -1   5  19      217.72      248.87      8.47 o 
   0   5  19      574.66      575.03      9.00 o 
   1   5  19     1020.27     1044.73     14.75 o 
   2   5  19      946.47     1001.62     16.10 o 
   3   5  19       15.16       10.10      7.15 o 
   4   5  19       50.52       36.92     21.80 o 
   5   5  19        3.35        5.55     10.96 o 
  -5   6  19        8.51        7.61      8.01 o 
  -4   6  19        0.19        0.94      6.68 o 
  -3   6  19        0.00       -0.76      6.10 o 
  -2   6  19        2.01        5.04      3.91 o 
  -1   6  19       48.26       43.52      7.73 o 
   0   6  19        3.31       -0.64      4.60 o 
   1   6  19      395.42      430.24     11.31 o 
   2   6  19       31.85       33.02      7.15 o 
   3   6  19      239.84      265.80     20.61 o 
   4   6  19        7.80        9.48     10.19 o 
   5   6  19        5.55        9.54      9.66 o 
  -5   7  19        2.56       -0.76      7.99 o 
  -4   7  19       32.45       13.20      8.24 o 
  -3   7  19      104.35       76.61     10.69 o 
  -2   7  19       15.87        8.84      2.78 o 
  -1   7  19       19.01       21.40      5.41 o 
   0   7  19      175.01      165.62      8.46 o 
   1   7  19      249.61      270.95      9.45 o 
   2   7  19       61.60       68.84     12.17 o 
   3   7  19        2.96        1.18      8.36 o 
   4   7  19       76.31       21.23     24.65 o 
   5   7  19       20.09        2.10      9.62 o 
  -4   8  19       67.21       55.90     23.65 o 
  -3   8  19       88.87       64.28     21.97 o 
  -2   8  19       15.61        7.99      5.25 o 
  -1   8  19       64.08       35.09     18.00 o 
   0   8  19       44.98       60.10      8.49 o 
   1   8  19       70.40       52.34     14.34 o 
   2   8  19       25.17       19.34      5.65 o 
   3   8  19       28.56        8.64     11.52 o 
   4   8  19       23.31        5.07     14.11 o 
  -4   9  19        7.84        7.83      8.16 o 
  -3   9  19        1.15        2.95      9.06 o 
  -2   9  19      131.47      127.41     20.18 o 
  -1   9  19       83.98       62.30     19.63 o 
   0   9  19       45.09       30.32     10.69 o 
   1   9  19       13.49       16.94      7.27 o 
   2   9  19        2.65        6.04      5.40 o 
   3   9  19        2.57        3.46      9.43 o 
  -3  10  19       25.35       36.16     14.99 o 
  -2  10  19       38.91       26.85     17.25 o 
  -1  10  19       13.70        8.76      6.41 o 
   0  10  19       13.10        5.16      6.87 o 
   1  10  19       33.77       32.62     12.71 o 
   2  10  19       19.48        9.01      8.51 o 
  -1  11  19       28.04       15.21      7.44 o 
   0  11  19        4.80        3.74      7.06 o 
   1  11  19       16.11        3.56      8.86 o 
  -6   0  20       19.82       36.66     16.14 o 
  -5   0  20      218.36      225.57      7.55 o 
  -4   0  20       68.39       79.06      4.30 o 
  -3   0  20      162.78      178.53     12.61 o 
  -2   0  20      134.00      160.47      5.13 o 
  -1   0  20      179.01      191.34      6.91 o 
   0   0  20     2776.55     2933.70     30.42 o 
   1   0  20       78.58       76.84      6.63 o 
   2   0  20        0.95       -1.92      4.42 o 
   3   0  20      151.89      159.74     13.08 o 
   4   0  20       15.62       15.75      5.85 o 
   5   0  20       28.67       12.12     16.16 o 
   6   0  20       30.54       33.72     19.19 o 
  -6   1  20        4.17       -1.69     10.68 o 
  -5   1  20        0.11       -1.03      2.98 o 
  -4   1  20      180.81      199.48      6.95 o 
  -3   1  20      104.49      104.46      3.13 o 
  -2   1  20        5.36        4.59      1.86 o 
  -1   1  20        0.51       -0.25      2.33 o 
   0   1  20      856.77      828.16     11.11 o 
   1   1  20       97.63       85.62      5.64 o 
   2   1  20      162.02      144.57      5.69 o 
   3   1  20       81.79       80.37      6.38 o 
   4   1  20      197.55      203.88     11.56 o 
   5   1  20      240.75      290.27     10.71 o 
   6   1  20        1.65        2.64      8.83 o 
  -6   2  20       17.17        0.75      6.09 o 
  -5   2  20        0.97        0.09      4.30 o 
  -4   2  20      152.48      162.16      8.07 o 
  -3   2  20        7.47       16.99      5.51 o 
  -2   2  20       48.71       41.19      2.05 o 
  -1   2  20      218.63      218.55      5.51 o 
   0   2  20      100.36      103.60      6.13 o 
   1   2  20        1.80       -0.20      2.59 o 
   2   2  20      282.65      295.87      7.72 o 
   3   2  20        1.75        0.24      3.30 o 
   4   2  20        1.63        9.27      9.75 o 
   5   2  20       35.36       20.21     13.21 o 
   6   2  20      106.32      140.44     19.16 o 
  -6   3  20       10.81        7.52     11.22 o 
  -5   3  20        5.19        3.23      5.26 o 
  -4   3  20       18.79       10.95      7.34 o 
  -3   3  20      579.59      622.72     12.77 o 
  -2   3  20       22.87       30.46      5.87 o 
  -1   3  20      217.68      219.31      5.03 o 
   0   3  20       18.40       18.50      3.40 o 
   1   3  20      466.74      453.51      8.03 o 
   2   3  20     1047.33     1066.18     17.74 o 
   3   3  20       47.35       46.61      8.10 o 
   4   3  20        6.60        1.40      6.67 o 
   5   3  20        0.96       -6.98     10.64 o 
   6   3  20       32.50       44.26     14.31 o 
  -6   4  20        0.03       -1.31      5.22 o 
  -5   4  20        8.67        8.31      5.91 o 
  -4   4  20        3.03       -0.48      5.11 o 
  -3   4  20       28.39       32.09      7.94 o 
  -2   4  20       21.13       29.05      6.80 o 
  -1   4  20       87.14       88.53      5.28 o 
   0   4  20      247.07      260.44      7.77 o 
   1   4  20       78.19       94.30      5.97 o 
   2   4  20       37.66       19.01      8.04 o 
   3   4  20        6.01        5.62      6.92 o 
   4   4  20      109.72       82.71     37.54 o 
   5   4  20       57.73       18.40     20.94 o 
  -6   5  20        1.83       15.04      8.86 o 
  -5   5  20        0.06        4.46      7.21 o 
  -4   5  20       12.06        0.80      7.31 o 
  -3   5  20       18.12       10.15      7.23 o 
  -2   5  20        8.16       13.53      7.01 o 
  -1   5  20       59.89       66.07      4.44 o 
   0   5  20      128.33      122.69      7.04 o 
   1   5  20      349.37      359.50      9.73 o 
   2   5  20       59.90       55.79      6.26 o 
   3   5  20      467.89      488.81     22.81 o 
   4   5  20       36.29       25.43      9.94 o 
   5   5  20        4.57        5.43      9.77 o 
  -5   6  20       78.93       76.18     11.61 o 
  -4   6  20       61.44      103.71     17.94 o 
  -3   6  20      110.29      121.14     21.60 o 
  -2   6  20        0.00       -2.05      6.05 o 
  -1   6  20      808.16      843.18     10.87 o 
   0   6  20      130.31      154.45      8.46 o 
   1   6  20        0.07       -0.74      5.25 o 
   2   6  20        6.72       10.47      4.51 o 
   3   6  20      432.29      512.26     26.86 o 
   4   6  20       32.61       15.54     13.48 o 
   5   6  20        5.37        2.53      8.00 o 
  -5   7  20       20.00       37.89      9.47 o 
  -4   7  20       47.38       52.03     29.14 o 
  -3   7  20       25.07       14.05     12.64 o 
  -2   7  20       52.42       54.64      3.05 o 
  -1   7  20       16.21       11.21      6.33 o 
   0   7  20       27.97       20.75      7.37 o 
   1   7  20        1.59        2.36      5.18 o 
   2   7  20       19.73       15.90      6.86 o 
   3   7  20        4.99        5.75      9.21 o 
   4   7  20      135.84      180.11     57.27 o 
  -4   8  20       44.97       45.63     17.79 o 
  -3   8  20        6.16        6.19      6.87 o 
  -2   8  20      109.91       80.33     16.59 o 
  -1   8  20       22.37       16.11      8.37 o 
   0   8  20       31.41       32.88      7.12 o 
   1   8  20        7.60        7.86      5.74 o 
   2   8  20       46.77       32.67      8.01 o 
   3   8  20       30.96       11.52     13.86 o 
   4   8  20        7.84        0.31     12.97 o 
  -4   9  20        1.99        9.32      9.81 o 
  -3   9  20        6.43        2.89      7.85 o 
  -2   9  20      249.61      266.77     69.07 o 
  -1   9  20       27.94       20.78      7.07 o 
   0   9  20        6.18       -3.12      5.22 o 
   1   9  20       19.35       31.77     19.20 o 
   2   9  20       28.09       21.34     11.66 o 
   3   9  20        1.29        0.96      9.30 o 
  -3  10  20        1.35        4.30     12.49 o 
  -2  10  20       10.65       -0.15      9.64 o 
  -1  10  20        0.12        1.93      5.16 o 
   0  10  20        0.60       -1.15      7.40 o 
   1  10  20      112.60      137.42     31.29 o 
   2  10  20        1.56        0.71      7.73 o 
  -1  11  20        0.55        0.41      9.81 o 
   0  11  20        0.29        1.94      6.74 o 
  -6   1  21        0.72       -3.46      8.76 o 
  -5   1  21       15.79        6.21      5.23 o 
  -4   1  21      377.08      404.95      8.07 o 
  -3   1  21      584.94      628.15     10.99 o 
  -2   1  21       12.35       10.59      2.81 o 
  -1   1  21       11.92       15.79      3.02 o 
   0   1  21      346.05      361.49      8.36 o 
   1   1  21      653.44      674.52     10.12 o 
   2   1  21      165.99      164.18      6.47 o 
   3   1  21       18.09       10.19      4.32 o 
   4   1  21        6.11        4.49      2.45 o 
   5   1  21        0.28       -2.72      8.44 o 
   6   1  21        1.43       -0.95      8.05 o 
  -6   2  21       11.03        5.55      7.59 o 
  -5   2  21        0.49        0.26      4.61 o 
  -4   2  21      188.25      196.03      8.94 o 
  -3   2  21      156.55      164.71      8.28 o 
  -2   2  21       36.25       46.75      2.14 o 
  -1   2  21      188.83      190.63      7.04 o 
   0   2  21       54.38       54.69      4.56 o 
   1   2  21        0.60        5.05      4.56 o 
   2   2  21      138.73      142.35      6.53 o 
   3   2  21       90.47       86.09      5.67 o 
   4   2  21      200.61      212.32     15.99 o 
   5   2  21       57.30       25.99     14.40 o 
   6   2  21       59.05       74.47     15.70 o 
  -6   3  21        5.33        5.88      5.86 o 
  -5   3  21        2.50        0.31      5.25 o 
  -4   3  21       53.09       40.84     11.18 o 
  -3   3  21        8.03        1.76      5.04 o 
  -2   3  21        0.05        0.47      3.99 o 
  -1   3  21      164.97      182.04      5.69 o 
   0   3  21      227.87      271.15      5.88 o 
   1   3  21      152.88      154.18      5.93 o 
   2   3  21      170.86      162.67     11.73 o 
   3   3  21       16.86       20.70      7.33 o 
   4   3  21        2.38        0.54      6.29 o 
   5   3  21       10.72       -0.34      7.05 o 
  -6   4  21        4.58        2.27      5.91 o 
  -5   4  21       83.74       74.47     19.29 o 
  -4   4  21        0.17       -2.57      5.11 o 
  -3   4  21       22.36       20.04      6.18 o 
  -2   4  21        1.88        2.65      5.05 o 
  -1   4  21        0.04        0.74      2.56 o 
   0   4  21       23.25       19.17      4.98 o 
   1   4  21     1101.02     1158.55     20.66 o 
   2   4  21       28.06       22.45      8.58 o 
   3   4  21      220.33      239.04     12.88 o 
   4   4  21       13.08        0.25      8.17 o 
   5   4  21        3.58        1.88      8.66 o 
  -6   5  21        0.65       14.52     10.46 o 
  -5   5  21        4.21       -2.62      5.91 o 
  -4   5  21       95.30      106.38     11.28 o 
  -3   5  21      159.85      181.55     10.66 o 
  -2   5  21        0.88        6.68      7.17 o 
  -1   5  21       16.47       17.49      3.49 o 
   0   5  21       43.40       48.23      5.60 o 
   1   5  21      768.05      836.96     15.03 o 
   2   5  21      111.45      104.90      5.91 o 
   3   5  21        0.64       -0.77      8.27 o 
   4   5  21        3.80       -0.46      7.82 o 
   5   5  21        1.63        4.04     11.03 o 
  -5   6  21        7.88        4.52      7.56 o 
  -4   6  21       34.19       23.41     11.65 o 
  -3   6  21       34.15       37.29      8.15 o 
  -2   6  21      179.91      210.51     11.07 o 
  -1   6  21       85.00       75.37     10.45 o 
   0   6  21      113.46      118.78      6.67 o 
   1   6  21       20.47       26.25      5.90 o 
   2   6  21       38.28       36.08      7.51 o 
   3   6  21       12.96        0.65      6.95 o 
   4   6  21      162.52      178.27     17.44 o 
   5   6  21       12.11        6.77      8.40 o 
  -5   7  21       52.60       61.85     12.39 o 
  -4   7  21        2.03        0.50      8.41 o 
  -3   7  21        3.08        3.79      7.21 o 
  -2   7  21       23.81       12.34      2.49 o 
  -1   7  21        1.21        1.92      3.40 o 
   0   7  21       21.05       11.76      6.54 o 
   1   7  21       30.46       26.58      6.91 o 
   2   7  21       11.81       17.87      5.96 o 
   3   7  21       85.58       10.43     22.29 o 
   4   7  21       56.26       14.15     13.85 o 
  -4   8  21        0.01        5.21      8.29 o 
  -3   8  21       30.91       28.03     12.73 o 
  -2   8  21      102.83       90.12     32.43 o 
  -1   8  21      253.07      300.26      9.83 o 
   0   8  21       88.10       88.62     10.91 o 
   1   8  21       38.57       27.35      8.64 o 
   2   8  21        0.04       -0.37      5.20 o 
   3   8  21       18.20        7.54      9.74 o 
   4   8  21       42.71       17.25     24.31 o 
  -3   9  21        2.79        7.25      8.35 o 
  -2   9  21       73.86       36.24     11.28 o 
  -1   9  21        0.48        3.56      5.12 o 
   0   9  21       85.79       90.74     26.19 o 
   1   9  21        6.95        5.11      6.34 o 
   2   9  21       20.17        6.24      6.40 o 
   3   9  21       45.00       15.69     17.28 o 
  -2  10  21        7.53        7.17      9.04 o 
  -1  10  21        6.73       -2.08      5.18 o 
   0  10  21        6.15        4.56      7.16 o 
   1  10  21        6.38        4.30      8.47 o 
   2  10  21        0.90        1.89      9.60 o 
  -6   0  22       13.94       14.08     24.76 o 
  -5   0  22      105.39       84.47     41.18 o 
  -4   0  22       54.18       77.05      4.77 o 
  -3   0  22      121.96      120.36      5.98 o 
  -2   0  22      458.47      488.74      8.95 o 
  -1   0  22       35.30       25.19      6.30 o 
   0   0  22      112.27      114.04     12.73 o 
   1   0  22      103.24      130.52     15.03 o 
   2   0  22      162.80      186.25      9.52 o 
   3   0  22      397.23      393.40     16.31 o 
   4   0  22      529.13      570.08     14.92 o 
   5   0  22      197.57      155.53    133.18 o 
   6   0  22        1.57       -4.93     21.33 o 
  -6   1  22        0.27        6.49     13.51 o 
  -5   1  22       38.87        3.00      3.47 o 
  -4   1  22       47.40       64.17      5.23 o 
  -3   1  22        0.06       -2.01      2.25 o 
  -2   1  22      261.46      288.23      6.04 o 
  -1   1  22       97.04      104.95      5.11 o 
   0   1  22      452.74      461.83     40.33 o 
   1   1  22       49.00       47.34      6.79 o 
   2   1  22        7.12        7.03      3.80 o 
   3   1  22      145.82      132.72      7.89 o 
   4   1  22       49.39       -6.38     10.66 o 
   5   1  22       71.25       22.08     19.44 o 
   6   1  22        6.31       10.52     10.97 o 
  -6   2  22       14.90       22.05     21.97 o 
  -5   2  22        0.11        1.09      4.61 o 
  -4   2  22       39.94       19.95     10.13 o 
  -3   2  22      171.68      200.66     13.25 o 
  -2   2  22      242.11      258.46      7.87 o 
  -1   2  22       15.52       14.28      4.17 o 
   0   2  22        4.36        8.92      4.21 o 
   1   2  22      790.11      820.44     12.80 o 
   2   2  22       13.08       15.17      4.21 o 
   3   2  22        8.80        7.13      3.75 o 
   4   2  22       10.04        5.42      6.03 o 
   5   2  22        7.26        5.83      5.02 o 
  -6   3  22        6.78        2.79      5.18 o 
  -5   3  22        4.23        0.41      3.37 o 
  -4   3  22       15.12       10.42      5.84 o 
  -3   3  22      298.46      329.29     15.09 o 
  -2   3  22       26.75       26.08      6.48 o 
  -1   3  22       52.99       59.50      3.65 o 
   0   3  22      102.90      111.79      5.16 o 
   1   3  22      955.32      969.88     11.33 o 
   2   3  22      425.73      461.95     12.33 o 
   3   3  22        0.85        9.88      7.47 o 
   4   3  22        4.59        0.59     10.45 o 
   5   3  22      139.98      166.96     54.01 o 
  -6   4  22        5.59       -0.78      4.88 o 
  -5   4  22        3.89        1.63      6.80 o 
  -4   4  22        0.05        1.01      5.25 o 
  -3   4  22      178.95      215.68      9.64 o 
  -2   4  22       82.34      108.57      8.90 o 
  -1   4  22      130.52      124.64      5.46 o 
   0   4  22      336.07      366.08      7.94 o 
   1   4  22      542.94      559.23     10.73 o 
   2   4  22      401.02      448.23     12.54 o 
   3   4  22       14.77       19.66      8.62 o 
   4   4  22        8.37        3.52      7.29 o 
   5   4  22       15.89        1.65      8.36 o 
  -5   5  22       25.90       39.04      8.56 o 
  -4   5  22       70.86       51.15     23.98 o 
  -3   5  22       32.49       31.60      8.10 o 
  -2   5  22        8.99        6.05      6.28 o 
  -1   5  22      170.12      180.95      7.54 o 
   0   5  22        2.57       -0.28      3.83 o 
   1   5  22       22.06       17.15      4.80 o 
   2   5  22      163.71      189.85      8.37 o 
   3   5  22       21.20       18.02      7.85 o 
   4   5  22        3.26       -5.65      7.41 o 
   5   5  22        7.05       -1.79      8.92 o 
  -5   6  22       41.06       36.49     12.71 o 
  -4   6  22       29.43       11.45      7.47 o 
  -3   6  22        0.11        3.54      6.52 o 
  -2   6  22        9.03        3.41      7.04 o 
  -1   6  22        0.93        3.11      4.15 o 
   0   6  22      103.27      116.76      8.71 o 
   1   6  22        8.68       11.50      5.09 o 
   2   6  22       27.31       31.70      5.04 o 
   3   6  22       98.33       16.48     18.37 o 
   4   6  22      151.26       47.25     49.24 o 
  -5   7  22        0.77       -9.04      9.60 o 
  -4   7  22       12.60       16.83     11.41 o 
  -3   7  22       21.55        3.54      6.60 o 
  -2   7  22        7.52       10.38      7.92 o 
  -1   7  22       48.88       63.16      7.04 o 
   0   7  22        0.42        6.31      4.87 o 
   1   7  22      182.71      208.86     11.09 o 
   2   7  22       62.03       69.88     15.16 o 
   3   7  22       17.38        0.61      7.40 o 
   4   7  22        3.52        0.58      8.99 o 
  -4   8  22        2.63       11.71     11.12 o 
  -3   8  22        8.31       15.13     10.50 o 
  -2   8  22        2.64       -4.72      8.36 o 
  -1   8  22       14.93        5.73      6.05 o 
   0   8  22        0.91        1.25      5.87 o 
   1   8  22       18.14       22.20      6.52 o 
   2   8  22      132.46      138.71     28.33 o 
   3   8  22        0.01        1.50     10.42 o 
  -3   9  22        5.95       12.22     16.42 o 
  -2   9  22        7.11        8.64      8.62 o 
  -1   9  22       17.45        5.70      5.85 o 
   0   9  22       27.57       15.16      7.19 o 
   1   9  22       11.17       10.19      7.63 o 
   2   9  22        8.70       -0.05      4.42 o 
   3   9  22       11.76        3.76      9.94 o 
  -2  10  22       65.65       44.13     25.35 o 
  -1  10  22        1.46        2.66      9.92 o 
   0  10  22        0.05        1.49      5.84 o 
   1  10  22        4.68       -0.04      6.72 o 
  -6   1  23        0.26      -11.15     11.15 o 
  -5   1  23      229.05      238.82     29.15 o 
  -4   1  23        7.28        5.50      3.48 o 
  -3   1  23      224.35      233.88      4.45 o 
  -2   1  23      560.95      612.12      6.64 o 
  -1   1  23      367.30      386.23      8.97 o 
   0   1  23       19.02       29.54      5.15 o 
   1   1  23       30.85       30.26      5.40 o 
   2   1  23       78.02       87.65      6.56 o 
   3   1  23      194.26      178.69      7.04 o 
   4   1  23       39.28       23.43      6.81 o 
   5   1  23        4.26       -8.10     11.30 o 
  -6   2  23        0.02        7.82      9.70 o 
  -5   2  23      110.45      126.98     39.56 o 
  -4   2  23       27.01       13.77      5.98 o 
  -3   2  23        3.47        0.20      3.96 o 
  -2   2  23        0.81        0.60      1.80 o 
  -1   2  23      422.65      447.62      7.89 o 
   0   2  23      129.09      136.76      6.72 o 
   1   2  23       86.78       94.89      7.35 o 
   2   2  23       69.08       80.32      5.91 o 
   3   2  23      125.36      105.40      5.80 o 
   4   2  23       34.32       24.08      9.74 o 
   5   2  23       17.54       10.34     11.27 o 
  -6   3  23        1.86       -0.60      4.10 o 
  -5   3  23        2.21        0.64      4.25 o 
  -4   3  23       13.92       10.44      5.57 o 
  -3   3  23        7.16        7.17      4.98 o 
  -2   3  23       17.59       14.60      7.54 o 
  -1   3  23       17.80       14.86      3.31 o 
   0   3  23      260.16      277.18      6.38 o 
   1   3  23      420.83      439.83      8.07 o 
   2   3  23      191.87      216.37     10.35 o 
   3   3  23       95.77       88.06      9.68 o 
   4   3  23       82.87       31.08     33.85 o 
   5   3  23       14.39       11.59     11.04 o 
  -6   4  23        0.15       17.36     18.81 o 
  -5   4  23        0.03        1.28      5.00 o 
  -4   4  23       54.64       39.11     17.66 o 
  -3   4  23      146.53      172.56      9.22 o 
  -2   4  23      122.64      130.52     10.58 o 
  -1   4  23        0.16       -0.76      3.03 o 
   0   4  23       32.22       22.38      4.23 o 
   1   4  23      264.43      287.61     11.46 o 
   2   4  23      311.10      324.76     11.70 o 
   3   4  23       56.76       63.14     11.46 o 
   4   4  23       22.46        9.26      8.35 o 
   5   4  23        5.31        7.06     11.66 o 
  -5   5  23        3.37       -0.74      5.37 o 
  -4   5  23        1.58        4.57      6.55 o 
  -3   5  23       41.74       32.15      8.06 o 
  -2   5  23        5.59       10.07      6.36 o 
  -1   5  23        5.17        9.44      3.41 o 
   0   5  23       83.78       65.10      8.42 o 
   1   5  23        6.10       -0.74      4.67 o 
   2   5  23       25.57       17.85      4.69 o 
   3   5  23        0.02       -4.09      6.75 o 
   4   5  23        4.71        5.25      9.07 o 
   5   5  23        2.01        1.95      9.24 o 
  -5   6  23        0.27       -0.42      9.79 o 
  -4   6  23       26.97        7.82      6.79 o 
  -3   6  23       12.69        8.56      7.32 o 
  -2   6  23       29.94       28.85      7.91 o 
  -1   6  23       11.05       14.37      3.82 o 
   0   6  23        0.58       -2.19      4.57 o 
   1   6  23        9.03       10.85      4.83 o 
   2   6  23      123.41      127.92      8.50 o 
   3   6  23       36.19        5.35      6.28 o 
   4   6  23       64.76       12.30     12.87 o 
  -4   7  23        2.17        1.04      7.10 o 
  -3   7  23        6.45        8.59      8.89 o 
  -2   7  23        2.42        3.27      7.86 o 
  -1   7  23      103.98      104.94     12.26 o 
   0   7  23       67.28       67.31      5.96 o 
   1   7  23       38.45       45.94      6.45 o 
   2   7  23        4.08        3.74      5.29 o 
   3   7  23       83.62       19.80     21.81 o 
   4   7  23       85.42       22.48     20.55 o 
  -4   8  23        9.84       30.12     14.73 o 
  -3   8  23        1.29        1.32      7.64 o 
  -2   8  23       74.56       48.77     21.00 o 
  -1   8  23        1.67        2.27      4.29 o 
   0   8  23        4.53        1.92      7.16 o 
   1   8  23       47.56       44.17      9.28 o 
   2   8  23       43.77       12.49      9.55 o 
   3   8  23       11.80        2.09      8.57 o 
  -3   9  23       28.97       17.43     11.09 o 
  -2   9  23       19.23       21.49     12.32 o 
  -1   9  23        1.91        3.47      5.32 o 
   0   9  23        1.73        4.39      5.41 o 
   1   9  23        0.02       -6.23      6.23 o 
   2   9  23       48.54        8.28     12.12 o 
  -2  10  23       47.12       33.32     19.29 o 
  -1  10  23        1.42       -1.23     10.28 o 
   0  10  23        0.01       -2.33      5.72 o 
   1  10  23       56.43       40.81     12.25 o 
  -6   0  24       43.97        3.22     14.13 o 
  -5   0  24       65.28       -1.31     10.71 o 
  -4   0  24       66.12       74.18     12.64 o 
  -3   0  24       41.76       42.57      4.03 o 
  -2   0  24      383.72      392.25     10.31 o 
  -1   0  24      972.90     1001.50     14.63 o 
   0   0  24      824.98      808.68     19.00 o 
   1   0  24      334.96      373.75     10.75 o 
   2   0  24      176.12      208.82     22.18 o 
   3   0  24       19.24        8.26      7.82 o 
   4   0  24      439.27      466.40     11.38 o 
   5   0  24       25.02       -5.60     12.11 o 
  -6   1  24       25.67        0.63      8.56 o 
  -5   1  24        6.63        4.43      3.65 o 
  -4   1  24       18.30        9.64      3.73 o 
  -3   1  24        8.50        8.06      2.73 o 
  -2   1  24      138.88      120.57      5.35 o 
  -1   1  24       19.49       22.85      4.89 o 
   0   1  24      987.10     1038.22     14.30 o 
   1   1  24      138.02      145.35      7.83 o 
   2   1  24        0.12       -1.35      4.78 o 
   3   1  24        9.00       10.57      3.72 o 
   4   1  24      123.13       99.88     36.49 o 
   5   1  24       10.01        5.56     10.48 o 
  -6   2  24        9.54       -2.02     10.96 o 
  -5   2  24        0.09       -1.05      3.34 o 
  -4   2  24       68.21       38.14     16.78 o 
  -3   2  24       36.22       35.04      7.68 o 
  -2   2  24       42.69       49.59      2.33 o 
  -1   2  24       26.95       20.45      5.69 o 
   0   2  24       40.91       46.76      5.19 o 
   1   2  24       41.54       38.73      8.01 o 
   2   2  24      752.12      744.16     11.38 o 
   3   2  24      574.86      608.46     10.53 o 
   4   2  24       97.87       76.54     30.20 o 
   5   2  24        0.69      -11.23     11.70 o 
  -6   3  24        9.16       12.97     12.50 o 
  -5   3  24        4.60        1.64      3.96 o 
  -4   3  24       26.49        9.49      7.49 o 
  -3   3  24      370.88      391.41     14.51 o 
  -2   3  24      297.65      301.23      4.68 o 
  -1   3  24      365.23      408.28      7.38 o 
   0   3  24       40.90       37.91      5.21 o 
   1   3  24      198.83      215.79      7.05 o 
   2   3  24      362.77      400.57     11.25 o 
   3   3  24      370.80      393.79     14.81 o 
   4   3  24       16.66        8.55     11.26 o 
   5   3  24      189.11      217.60     62.87 o 
  -5   4  24       15.10        0.91      4.26 o 
  -4   4  24        1.37       -0.15      7.65 o 
  -3   4  24        2.70        1.52      5.30 o 
  -2   4  24       19.65       16.64      6.34 o 
  -1   4  24        0.50       -1.99      2.58 o 
   0   4  24      182.54      181.06      6.30 o 
   1   4  24        1.83        3.04      4.18 o 
   2   4  24      162.60      191.92     12.20 o 
   3   4  24        2.41       -0.16      6.21 o 
   4   4  24        5.56        2.74      7.71 o 
   5   4  24        5.06        1.50      8.15 o 
  -5   5  24        9.29       -7.94     12.75 o 
  -4   5  24       24.04       16.88      7.02 o 
  -3   5  24        4.28        0.37      5.84 o 
  -2   5  24       26.70       29.35      8.11 o 
  -1   5  24        0.02        0.42      2.32 o 
   0   5  24        9.54       11.20      4.01 o 
   1   5  24       62.77       59.62      6.02 o 
   2   5  24      549.37      642.26     17.93 o 
   3   5  24        3.59        4.36      8.81 o 
   4   5  24        1.47       -2.97      8.76 o 
  -5   6  24        5.32        8.13      8.73 o 
  -4   6  24      112.49      133.65     39.21 o 
  -3   6  24       57.88       44.51     12.72 o 
  -2   6  24        0.01       -7.27      7.27 o 
  -1   6  24      137.28      156.56      7.95 o 
   0   6  24      108.36      139.51      8.90 o 
   1   6  24      270.59      310.12     10.23 o 
   2   6  24        0.47        5.23      3.54 o 
   3   6  24      197.10      208.34     13.82 o 
   4   6  24       39.18        8.63     11.52 o 
  -4   7  24        0.47        1.89      6.22 o 
  -3   7  24        0.49        4.42      6.97 o 
  -2   7  24        6.88        4.92      6.55 o 
  -1   7  24        5.38        8.83      3.88 o 
   0   7  24       11.37       14.55      5.40 o 
   1   7  24        0.12        1.41      4.24 o 
   2   7  24       31.35       28.90      5.89 o 
   3   7  24        5.87        2.79      7.60 o 
   4   7  24       38.83        6.88      9.04 o 
  -4   8  24        0.37        8.82     11.01 o 
  -3   8  24        2.79       -0.73      7.17 o 
  -2   8  24       23.07       19.81     10.75 o 
  -1   8  24        4.88        3.31      4.19 o 
   0   8  24        0.03       -1.36      4.28 o 
   1   8  24        0.06        3.66      4.62 o 
   2   8  24       12.06        4.56      4.29 o 
   3   8  24        2.91       -1.25      8.28 o 
  -3   9  24        4.59        7.71      9.70 o 
  -2   9  24       59.93       35.50     18.59 o 
  -1   9  24       11.20        9.96      9.90 o 
   0   9  24       28.78       16.64     12.41 o 
   1   9  24       24.32       19.20     12.33 o 
   2   9  24       16.74        6.73      9.23 o 
  -1  10  24        0.02       -5.85      9.60 o 
   0  10  24        0.00        0.75      5.99 o 
  -6   1  25        6.24        5.56     10.39 o 
  -5   1  25       13.15        0.07      7.10 o 
  -4   1  25       45.37       27.23     11.12 o 
  -3   1  25        1.44        0.00      2.54 o 
  -2   1  25        0.09       -0.76      2.49 o 
  -1   1  25       74.80       77.05      5.58 o 
   0   1  25      204.78      209.35      7.59 o 
   1   1  25       37.24       42.98      5.83 o 
   2   1  25      125.30      135.82      6.59 o 
   3   1  25        0.46       -0.01      4.40 o 
   4   1  25        6.05        2.97      4.39 o 
   5   1  25       13.09        7.08     10.45 o 
  -6   2  25       24.20       12.89     17.75 o 
  -5   2  25        0.04        1.21      4.07 o 
  -4   2  25       11.82        2.22      4.90 o 
  -3   2  25       17.94       14.91      5.35 o 
  -2   2  25       38.90       42.99      2.82 o 
  -1   2  25      148.02      156.99      6.64 o 
   0   2  25        3.40       11.78      4.81 o 
   1   2  25       29.47       29.02      5.46 o 
   2   2  25       12.35        3.59      4.09 o 
   3   2  25       49.04       72.03      7.26 o 
   4   2  25       16.56        8.76      6.07 o 
   5   2  25        0.01       -1.89     10.38 o 
  -5   3  25        7.79        1.72      4.28 o 
  -4   3  25        7.72        3.28      5.12 o 
  -3   3  25        1.04        0.23      4.90 o 
  -2   3  25        1.32        0.87      1.99 o 
  -1   3  25       33.67       39.84      4.20 o 
   0   3  25       39.45       46.18      4.56 o 
   1   3  25      151.22      159.76     15.95 o 
   2   3  25        7.06        8.65      5.43 o 
   3   3  25      160.11      173.12     19.71 o 
   4   3  25        7.41        3.27      6.71 o 
   5   3  25       48.53       15.23     16.04 o 
  -5   4  25        0.25       -2.17      5.55 o 
  -4   4  25       36.70       12.53      7.19 o 
  -3   4  25        9.94        0.97      6.32 o 
  -2   4  25       47.42       51.16      8.44 o 
  -1   4  25      194.05      221.57      5.83 o 
   0   4  25        1.02        2.33      3.57 o 
   1   4  25       43.01       45.24      6.59 o 
   2   4  25        1.20        8.72      6.22 o 
   3   4  25       14.41       12.18      8.72 o 
   4   4  25       15.23        4.20      7.53 o 
   5   4  25        0.92       -1.30     10.36 o 
  -5   5  25       26.99       13.18     13.40 o 
  -4   5  25       24.25       13.48      7.32 o 
  -3   5  25       85.54       58.95     19.61 o 
  -2   5  25       12.69       12.36      7.29 o 
  -1   5  25       67.60       71.68      4.73 o 
   0   5  25      125.66      153.81      7.20 o 
   1   5  25       17.86       11.58      5.00 o 
   2   5  25       55.05       68.14     10.21 o 
   3   5  25       33.94       20.87     12.33 o 
   4   5  25        1.35        2.52      7.60 o 
  -4   6  25       46.31        8.25      8.41 o 
  -3   6  25       24.01        5.60      6.71 o 
  -2   6  25       21.33        9.22      7.84 o 
  -1   6  25       23.36       23.90      4.25 o 
   0   6  25      168.07      182.52      7.98 o 
   1   6  25       73.24      101.00      8.70 o 
   2   6  25        0.90        2.04      4.76 o 
   3   6  25       58.04        7.89     11.99 o 
   4   6  25        5.91        1.79      7.99 o 
  -4   7  25        5.52        3.35      6.53 o 
  -3   7  25       35.10       26.04     16.24 o 
  -2   7  25        0.16        2.83      6.89 o 
  -1   7  25       22.67       17.74      4.59 o 
   0   7  25       14.07       18.63      5.68 o 
   1   7  25        0.03        8.53      6.54 o 
   2   7  25       85.68       68.60     10.47 o 
   3   7  25       19.58        4.84      8.16 o 
  -3   8  25        4.18       -1.71      6.38 o 
  -2   8  25        1.63        4.18      7.97 o 
  -1   8  25       14.51        6.17      4.21 o 
   0   8  25       40.76       25.14      8.67 o 
   1   8  25       41.33       43.29      8.19 o 
   2   8  25       13.67        6.59      7.09 o 
   3   8  25       73.51       25.72     22.07 o 
  -2   9  25       47.14       26.18     10.45 o 
  -1   9  25       31.74       28.27     15.32 o 
   0   9  25       10.63        6.96      4.97 o 
   1   9  25       19.82       14.28      7.56 o 
   2   9  25        0.76       -0.47      7.56 o 
  -6   0  26        5.92        1.77     13.39 o 
  -5   0  26       74.30       -2.99      9.97 o 
  -4   0  26       16.43        6.43      2.33 o 
  -3   0  26        1.55       -0.48      2.79 o 
  -2   0  26       34.75       24.29      7.22 o 
  -1   0  26      424.87      435.80     13.23 o 
   0   0  26        3.75       -0.24      5.06 o 
   1   0  26        8.01        1.62      5.57 o 
   2   0  26        1.14       -0.29      4.98 o 
   3   0  26       44.75       60.55     15.76 o 
   4   0  26      114.34      128.23     70.31 o 
   5   0  26       17.90        0.23      9.22 o 
  -5   1  26        0.32       -1.14      8.37 o 
  -4   1  26       79.28       57.64     26.90 o 
  -3   1  26       74.06       82.80      3.16 o 
  -2   1  26       70.67       83.73      6.01 o 
  -1   1  26      243.58      271.00      6.92 o 
   0   1  26       96.00      112.42      6.53 o 
   1   1  26      150.28      189.12     10.19 o 
   2   1  26       98.44       91.36      6.08 o 
   3   1  26      117.60      117.08     23.32 o 
   4   1  26       79.20       64.69     26.52 o 
   5   1  26        9.30       11.27     12.89 o 
  -5   2  26        0.11       -0.25      4.28 o 
  -4   2  26       32.81        4.70      5.06 o 
  -3   2  26        3.93        1.14      5.34 o 
  -2   2  26      192.66      234.91      4.48 o 
  -1   2  26      182.67      215.63      7.59 o 
   0   2  26       89.51      108.07      5.95 o 
   1   2  26      713.55      765.28     12.24 o 
   2   2  26       28.51       40.08      5.25 o 
   3   2  26      131.43      125.46     19.14 o 
   4   2  26       24.80       14.55      9.55 o 
   5   2  26        4.08        0.59      7.96 o 
  -5   3  26        5.46       -2.45      5.01 o 
  -4   3  26        0.71       -1.53      6.32 o 
  -3   3  26       43.04       22.11      8.07 o 
  -2   3  26       26.79       24.62      2.20 o 
  -1   3  26       25.54       23.89      4.53 o 
   0   3  26       41.38       43.07      5.19 o 
   1   3  26       84.22       85.41      6.48 o 
   2   3  26       16.30       19.48      6.63 o 
   3   3  26        0.60        2.80      4.81 o 
   4   3  26       56.45       45.80     19.77 o 
   5   3  26      103.36       58.61     43.11 o 
  -5   4  26        0.66        2.02      4.77 o 
  -4   4  26       57.91        5.78      7.87 o 
  -3   4  26       48.41       46.53     18.46 o 
  -2   4  26      247.08      277.24     11.58 o 
  -1   4  26       15.10       19.81      3.87 o 
   0   4  26      358.72      357.07      7.74 o 
   1   4  26      402.50      483.50      9.75 o 
   2   4  26        0.13        4.64      5.84 o 
   3   4  26        1.38        3.55      7.09 o 
   4   4  26       43.26       20.21     10.10 o 
  -5   5  26       20.54       21.55     12.70 o 
  -4   5  26      104.93      105.56     37.42 o 
  -3   5  26       35.98       32.25     16.75 o 
  -2   5  26       47.37       19.04     10.54 o 
  -1   5  26       12.00       12.22      4.56 o 
   0   5  26       22.68       23.68      4.71 o 
   1   5  26       26.84       20.91      5.90 o 
   2   5  26      205.29      234.47     14.72 o 
   3   5  26      116.76      156.07     31.10 o 
   4   5  26        0.20       -3.81     10.64 o 
  -4   6  26       17.24       10.61      7.91 o 
  -3   6  26        0.01        5.78      6.46 o 
  -2   6  26       21.86       14.49      8.04 o 
  -1   6  26        6.76        7.98      4.64 o 
   0   6  26       34.82       34.90      5.33 o 
   1   6  26       34.60       39.69      7.72 o 
   2   6  26        0.02       -1.18      3.83 o 
   3   6  26       30.73        8.83     12.59 o 
   4   6  26       46.60        8.71      9.58 o 
  -4   7  26        7.95        0.63      7.59 o 
  -3   7  26        0.11        0.73      6.90 o 
  -2   7  26       76.13       67.94     21.15 o 
  -1   7  26       92.18      114.26      6.08 o 
   0   7  26      330.89      414.09     13.05 o 
   1   7  26       13.42       16.86      5.54 o 
   2   7  26       90.12       79.39     16.05 o 
   3   7  26       14.26        4.30      7.54 o 
  -3   8  26       25.84       10.07     11.73 o 
  -2   8  26        5.21        1.34      9.65 o 
  -1   8  26        2.90       12.07      8.08 o 
   0   8  26        0.00       -4.87      4.87 o 
   1   8  26       12.74       17.84      6.42 o 
   2   8  26       46.22       11.52     11.39 o 
  -2   9  26        0.23        0.45      7.11 o 
  -1   9  26        0.10       -4.20      8.58 o 
   0   9  26       25.42       17.63      8.65 o 
   1   9  26       11.80       17.15      7.81 o 
  -5   1  27       35.53        0.75      8.41 o 
  -4   1  27        1.63        1.26      3.35 o 
  -3   1  27        5.28        3.83      2.39 o 
  -2   1  27        5.80        5.77      2.97 o 
  -1   1  27       63.39       66.43      6.52 o 
   0   1  27        1.99       -0.80      3.64 o 
   1   1  27       60.58       79.43      7.53 o 
   2   1  27       65.27       59.32      7.70 o 
   3   1  27       22.73       18.64      6.83 o 
   4   1  27       62.68       63.39     24.48 o 
   5   1  27       66.60       27.12     23.67 o 
  -5   2  27       43.34        1.57     10.61 o 
  -4   2  27        2.63        1.22      3.34 o 
  -3   2  27       33.64       26.55     10.31 o 
  -2   2  27      186.04      203.88      4.72 o 
  -1   2  27       16.63       18.96      4.68 o 
   0   2  27      358.28      390.20     35.15 o 
   1   2  27        0.15       -0.53      4.73 o 
   2   2  27       13.11       16.24      5.40 o 
   3   2  27        4.34       -0.44      3.60 o 
   4   2  27       13.87        9.44      6.51 o 
   5   2  27        6.09        6.07     10.86 o 
  -5   3  27        0.57        0.91      5.13 o 
  -4   3  27       18.65        5.13      5.87 o 
  -3   3  27        8.37        5.22      5.60 o 
  -2   3  27        5.63        0.78      1.35 o 
  -1   3  27       13.16       10.08      3.72 o 
   0   3  27      196.42      229.10      7.15 o 
   1   3  27       74.00       75.84      6.71 o 
   2   3  27      298.38      339.83     12.36 o 
   3   3  27       19.20       19.86      7.62 o 
   4   3  27        0.41        0.19      5.96 o 
  -5   4  27        0.49       -1.32      5.03 o 
  -4   4  27       35.31        9.21      6.16 o 
  -3   4  27        0.33        0.21      5.69 o 
  -2   4  27      142.11      120.81     35.74 o 
  -1   4  27       27.10       39.87      5.69 o 
   0   4  27       47.70       53.27      6.22 o 
   1   4  27       88.81      114.40      7.39 o 
   2   4  27        0.06       -2.82      5.90 o 
   3   4  27       44.19       28.85     13.65 o 
   4   4  27        5.63       -0.69      6.14 o 
  -4   5  27        1.94       -1.62      5.83 o 
  -3   5  27       25.96       12.74      8.93 o 
  -2   5  27        0.19        1.37      5.03 o 
  -1   5  27       11.23       12.04      4.72 o 
   0   5  27       33.44       33.68      5.69 o 
   1   5  27        2.05        0.48      4.22 o 
   2   5  27        3.29       12.20      8.22 o 
   3   5  27       17.17        4.21      9.25 o 
   4   5  27        0.51       -3.81      8.19 o 
  -4   6  27        2.60        3.50      7.98 o 
  -3   6  27       11.80       20.15     13.24 o 
  -2   6  27        0.42        2.12      8.96 o 
  -1   6  27       10.68       13.09      4.02 o 
   0   6  27       79.06       76.81      8.71 o 
   1   6  27       24.66       36.27      7.36 o 
   2   6  27        2.30        4.85      4.56 o 
   3   6  27        2.39        1.29      7.21 o 
  -3   7  27       12.95       13.87      8.44 o 
  -2   7  27       42.71       47.77     20.81 o 
  -1   7  27       39.06       24.65      5.68 o 
   0   7  27      103.82      125.91      9.52 o 
   1   7  27        1.38        2.56      4.56 o 
   2   7  27        2.01       -3.15      5.59 o 
   3   7  27      143.29       44.41     51.11 o 
  -3   8  27        0.20       -1.37      8.62 o 
  -2   8  27        0.77        1.94     10.43 o 
  -1   8  27       27.16        9.60      8.04 o 
   0   8  27        4.27        1.85      4.38 o 
   1   8  27        1.11        4.33      7.69 o 
   2   8  27       10.42        9.01      8.83 o 
  -1   9  27        3.99       -6.20     10.81 o 
   0   9  27       15.12       20.68      7.76 o 
   1   9  27       22.96       16.14      8.01 o 
  -5   0  28       32.22       -2.96     10.27 o 
  -4   0  28      121.46      188.56     17.57 o 
  -3   0  28        4.15        1.68      2.96 o 
  -2   0  28       67.14       66.04      6.79 o 
  -1   0  28      654.69      776.45     19.78 o 
   0   0  28      926.49     1037.48     18.74 o 
   1   0  28       49.12       64.33     12.21 o 
   2   0  28      100.33       75.98     15.19 o 
   3   0  28       28.84       16.47      9.76 o 
   4   0  28        1.58       14.92     20.01 o 
  -5   1  28        9.36        0.16      8.37 o 
  -4   1  28        0.40        1.00      3.89 o 
  -3   1  28       58.09       13.12      9.00 o 
  -2   1  28        6.03        1.43      3.09 o 
  -1   1  28       30.76       32.20      6.66 o 
   0   1  28      139.99      160.45     14.25 o 
   1   1  28        6.88        6.59      4.71 o 
   2   1  28       19.31       21.28      5.82 o 
   3   1  28       72.03       77.55     10.76 o 
   4   1  28       97.70       24.90     25.05 o 
  -5   2  28       12.95        0.42     10.97 o 
  -4   2  28       17.14        1.41      3.22 o 
  -3   2  28        1.01       -1.60      6.23 o 
  -2   2  28        5.65        6.66      3.01 o 
  -1   2  28       65.16       72.14     10.00 o 
   0   2  28      169.22      183.91      9.65 o 
   1   2  28        1.08        0.20      3.59 o 
   2   2  28       20.94       14.74      6.30 o 
   3   2  28      128.11      161.05      7.95 o 
   4   2  28       10.34       10.58      9.50 o 
  -5   3  28       44.13        0.90      6.99 o 
  -4   3  28       36.63        5.45      7.43 o 
  -3   3  28      148.23      172.62     30.70 o 
  -2   3  28       24.91       33.18      4.26 o 
  -1   3  28        6.22        5.56      3.36 o 
   0   3  28       67.22       73.10      5.73 o 
   1   3  28      381.43      453.80     10.94 o 
   2   3  28        0.99        5.48      5.26 o 
   3   3  28        1.31        1.99      5.27 o 
   4   3  28       13.17        7.76      7.18 o 
  -5   4  28       36.04        3.97      5.63 o 
  -4   4  28        0.91        3.01      5.40 o 
  -3   4  28        8.51        4.60      6.41 o 
  -2   4  28        2.16        5.70      6.54 o 
  -1   4  28       17.62       23.57      4.24 o 
   0   4  28       37.73       39.88      4.95 o 
   1   4  28        0.54       -0.06      3.77 o 
   2   4  28        2.59       10.62      6.92 o 
   3   4  28       38.26       32.66     13.90 o 
   4   4  28       18.06       11.43      7.96 o 
  -4   5  28        5.01        2.39      5.44 o 
  -3   5  28        0.11       -1.30      6.18 o 
  -2   5  28        0.04       -2.58      6.51 o 
  -1   5  28       43.53       50.67      6.05 o 
   0   5  28       26.30       19.21      4.75 o 
   1   5  28      263.30      317.79      9.81 o 
   2   5  28       42.01       23.99      8.13 o 
   3   5  28       52.73       43.64     25.44 o 
   4   5  28       33.88       20.61     16.93 o 
  -4   6  28       17.65       22.69     16.90 o 
  -3   6  28        0.31      -10.26     10.26 o 
  -2   6  28       20.70       30.91     12.96 o 
  -1   6  28       20.49       25.57      8.11 o 
   0   6  28       17.98       22.08      7.88 o 
   1   6  28        2.72       11.67      6.76 o 
   2   6  28        2.08        3.28      7.61 o 
   3   6  28        0.35        7.36      9.33 o 
  -3   7  28        1.87        3.13      6.82 o 
  -2   7  28        0.05       -5.00      8.56 o 
  -1   7  28        7.78        7.17      9.55 o 
   0   7  28       18.05       17.24      6.21 o 
   1   7  28        0.40       -4.65      5.49 o 
   2   7  28        5.01        0.39      5.29 o 
  -2   8  28        2.09        8.48      9.80 o 
  -1   8  28       19.77       23.87      9.90 o 
   0   8  28        4.78        3.25      4.78 o 
   1   8  28       64.28       72.62      9.56 o 
   2   8  28       26.26        6.54     12.58 o 
  -5   1  29        0.76        0.01     11.15 o 
  -4   1  29       12.43        0.02      2.63 o 
  -3   1  29       12.76        6.63      5.49 o 
  -2   1  29       79.19       77.07      7.51 o 
  -1   1  29      149.35      178.01      8.21 o 
   0   1  29       89.76      107.06      7.38 o 
   1   1  29      104.75      109.75      8.35 o 
   2   1  29      194.10      219.25     12.19 o 
   3   1  29       26.90       31.01      5.69 o 
   4   1  29      132.73       54.20     38.01 o 
  -5   2  29       16.69        0.71     11.01 o 
  -4   2  29        3.31        1.00      4.27 o 
  -3   2  29        5.90        2.38      4.22 o 
  -2   2  29      100.78      102.56     10.78 o 
  -1   2  29      211.03      260.69      9.07 o 
   0   2  29      135.11      168.35      9.70 o 
   1   2  29       46.88       57.46      6.80 o 
   2   2  29      109.22      117.28      8.23 o 
   3   2  29        2.14        0.07      5.31 o 
   4   2  29       77.35       58.08     19.59 o 
  -5   3  29        0.88       -6.53     11.72 o 
  -4   3  29        1.52        1.74      5.11 o 
  -3   3  29        1.03        1.01      5.18 o 
  -2   3  29       11.02        6.86      2.22 o 
  -1   3  29        0.71        0.94      3.75 o 
   0   3  29      155.87      172.94      8.08 o 
   1   3  29        8.90        4.71      4.90 o 
   2   3  29       14.44       13.47      6.75 o 
   3   3  29        3.08        0.75      5.66 o 
   4   3  29        1.34        2.58     10.10 o 
  -4   4  29        2.90        1.80      4.95 o 
  -3   4  29        0.71        0.59      6.19 o 
  -2   4  29       19.61       12.63      8.16 o 
  -1   4  29        6.26        3.42      3.96 o 
   0   4  29       13.61        9.17      4.60 o 
   1   4  29       58.12       63.36      7.17 o 
   2   4  29        5.29        4.78      6.05 o 
   3   4  29      110.56      142.30     24.60 o 
   4   4  29       30.87       12.35      9.45 o 
  -4   5  29       14.35       14.99     10.00 o 
  -3   5  29       73.92       43.68     22.65 o 
  -2   5  29        3.29        7.64      7.33 o 
  -1   5  29       77.03       75.95      9.07 o 
   0   5  29        5.79        1.38      3.72 o 
   1   5  29       82.29       94.43      7.16 o 
   2   5  29       30.85       24.75      9.98 o 
   3   5  29        1.12        3.31      6.61 o 
  -4   6  29        0.00        0.05      8.58 o 
  -3   6  29        4.80       -7.72      8.27 o 
  -2   6  29       20.11       25.50     11.13 o 
  -1   6  29       28.81       23.48      8.36 o 
   0   6  29       14.87       15.93      5.92 o 
   1   6  29        5.39        2.88      5.11 o 
   2   6  29        1.32       -0.18      5.12 o 
   3   6  29        1.46        3.86      8.24 o 
  -3   7  29        1.65       -2.82      8.88 o 
  -2   7  29       20.19       24.45     11.73 o 
  -1   7  29        0.00        3.66      7.19 o 
   0   7  29       25.46       26.28      6.92 o 
   1   7  29        2.76        5.54      4.37 o 
   2   7  29        0.71        5.42      7.88 o 
  -2   8  29       35.94       28.60     16.99 o 
  -1   8  29        7.15       15.57     13.15 o 
   0   8  29       49.92       28.96     10.26 o 
   1   8  29        1.96        5.36      6.90 o 
  -5   0  30        6.01       -2.40     10.44 o 
  -4   0  30       18.72       -1.02      7.07 o 
  -3   0  30        4.32        0.21      2.89 o 
  -2   0  30       98.49       94.67      6.46 o 
  -1   0  30      213.73      242.62     10.65 o 
   0   0  30       63.54       65.49     12.63 o 
   1   0  30      229.02      240.22     13.41 o 
   2   0  30        0.53       -1.43      6.21 o 
   3   0  30      113.34      124.41     11.11 o 
   4   0  30       75.43       76.49     26.54 o 
  -5   1  30       27.01       -0.06      9.42 o 
  -4   1  30        6.68        0.52      8.86 o 
  -3   1  30        5.94        3.78      5.62 o 
  -2   1  30       96.63      101.11     19.72 o 
  -1   1  30      318.18      344.81      9.49 o 
   0   1  30       29.35       38.23      5.97 o 
   1   1  30       17.59       16.52      6.41 o 
   2   1  30        1.91        0.90      5.54 o 
   3   1  30      285.47      345.38     13.54 o 
   4   1  30       21.11        6.53     11.45 o 
  -5   2  30        1.41        0.25      9.90 o 
  -4   2  30       13.88        2.83      3.96 o 
  -3   2  30        9.15        7.36      5.68 o 
  -2   2  30       23.47       18.81      4.19 o 
  -1   2  30       13.40       13.23      4.78 o 
   0   2  30       33.83       28.53      5.78 o 
   1   2  30       13.04       12.55      5.72 o 
   2   2  30       28.66       24.65      6.25 o 
   3   2  30        6.36        9.23      6.33 o 
   4   2  30       37.17       25.78     10.15 o 
  -4   3  30       41.56        4.23      6.96 o 
  -3   3  30        5.80       -0.80      5.77 o 
  -2   3  30        7.32        3.87      1.88 o 
  -1   3  30       31.36       19.41      6.21 o 
   0   3  30        2.15        5.30      3.83 o 
   1   3  30       61.54       65.99      6.87 o 
   2   3  30      180.14      174.02     22.20 o 
   3   3  30       26.62       16.23      6.73 o 
   4   3  30       34.73       18.42      9.98 o 
  -4   4  30       73.88       11.12      9.15 o 
  -3   4  30       41.93       27.23     12.53 o 
  -2   4  30       62.08       42.47     14.90 o 
  -1   4  30        0.38        0.44      3.19 o 
   0   4  30       11.57        2.86      3.09 o 
   1   4  30      120.65      162.37     24.41 o 
   2   4  30       19.44       25.82      7.03 o 
   3   4  30        0.72       -0.89      6.56 o 
  -4   5  30        8.75        3.99      6.45 o 
  -3   5  30        0.99       -2.10      5.89 o 
  -2   5  30        1.63        5.03      7.33 o 
  -1   5  30        6.99        3.06      3.66 o 
   0   5  30       99.13       98.23     11.18 o 
   1   5  30        9.31        4.96      4.84 o 
   2   5  30       18.06       13.61      9.53 o 
   3   5  30        2.61        2.56      5.51 o 
  -3   6  30        0.00       10.71      9.78 o 
  -2   6  30       19.96       14.60     13.08 o 
  -1   6  30        0.00       14.29      9.90 o 
   0   6  30       13.35       10.55      5.14 o 
   1   6  30       86.61      112.94      9.66 o 
   2   6  30        2.37       -0.62      6.06 o 
  -2   7  30       18.50       13.86      9.36 o 
  -1   7  30        8.70       30.17     14.00 o 
   0   7  30       17.88       13.06      6.31 o 
   1   7  30        0.29       -1.07      4.81 o 
   2   7  30       37.08       11.16     16.42 o 
  -1   8  30        2.06        2.17      8.04 o 
   0   8  30       14.67        0.65     16.93 o 
  -4   1  31        6.13       -2.03      8.97 o 
  -3   1  31        5.40        5.23      4.83 o 
  -2   1  31        5.36        0.55      3.53 o 
  -1   1  31       38.68       39.46      6.61 o 
   0   1  31      124.06      143.89      7.67 o 
   1   1  31       42.59       42.36      8.00 o 
   2   1  31       19.48       16.03      6.98 o 
   3   1  31       71.35       63.49     14.31 o 
   4   1  31       67.22       48.59     22.15 o 
  -4   2  31       15.62        0.03      7.66 o 
  -3   2  31       21.43       16.76      7.12 o 
  -2   2  31        0.53       -0.52      2.31 o 
  -1   2  31       51.44       28.99      9.00 o 
   0   2  31       18.53       19.73      6.12 o 
   1   2  31      107.76      162.38      8.73 o 
   2   2  31        0.05       -2.57      5.26 o 
   3   2  31        2.67       -0.35      6.70 o 
   4   2  31       21.02        0.92      8.14 o 
  -4   3  31        4.36       -2.02      5.43 o 
  -3   3  31        5.48        0.17      5.46 o 
  -2   3  31       10.93        5.07      5.31 o 
  -1   3  31       33.84       17.42      6.83 o 
   0   3  31       10.14        9.94      4.17 o 
   1   3  31        0.30        2.94      4.18 o 
   2   3  31        1.26        4.51      5.65 o 
   3   3  31        0.58        4.13      6.15 o 
  -4   4  31       23.68        2.84      5.97 o 
  -3   4  31       25.09       20.41      9.11 o 
  -2   4  31       72.17       63.10     15.39 o 
  -1   4  31       52.75       23.59     12.16 o 
   0   4  31        6.30        3.90      4.52 o 
   1   4  31        4.40        4.41      5.61 o 
   2   4  31       16.57        7.29      6.82 o 
   3   4  31       26.79       39.51     15.09 o 
  -3   5  31       27.27       26.55     16.20 o 
  -2   5  31       53.09       59.61     13.01 o 
  -1   5  31        0.27       10.29      7.88 o 
   0   5  31       38.33       33.72      6.46 o 
   1   5  31       18.30        5.82      5.08 o 
   2   5  31       19.34       11.35      8.22 o 
   3   5  31        0.92       -0.81      7.93 o 
  -3   6  31        1.52       13.07     10.81 o 
  -2   6  31        0.01        3.40      8.32 o 
  -1   6  31        0.43       -4.58      6.27 o 
   0   6  31        0.17        5.20      5.34 o 
   1   6  31      120.39      161.87     11.67 o 
   2   6  31       45.57       22.83     19.32 o 
  -2   7  31        1.50      -10.80     10.80 o 
  -1   7  31       50.44       45.06     23.07 o 
   0   7  31       28.96       24.75      6.92 o 
   1   7  31        1.30        0.30      5.49 o 
  -4   0  32        0.77       -0.09     18.89 o 
  -3   0  32       59.36       -0.51     19.73 o 
  -2   0  32       17.64        9.44      5.37 o 
  -1   0  32        7.94        7.07      7.19 o 
   0   0  32      181.85      221.29     16.61 o 
   1   0  32       28.91       21.91     11.64 o 
   2   0  32        1.09        0.13      8.50 o 
   3   0  32      232.36      265.29     13.42 o 
  -4   1  32        1.79       -0.35      7.52 o 
  -3   1  32        1.00        0.95      4.56 o 
  -2   1  32       10.84        9.83      4.11 o 
  -1   1  32        4.63        2.41      4.65 o 
   0   1  32       13.50       10.80      6.63 o 
   1   1  32       27.89       30.15      6.43 o 
   2   1  32       15.54       12.87      6.18 o 
   3   1  32        0.41        5.90      5.85 o 
  -4   2  32        5.87        0.77      7.73 o 
  -3   2  32        0.16        2.22      5.18 o 
  -2   2  32       69.65       54.22     11.40 o 
  -1   2  32        4.15        5.51      4.02 o 
   0   2  32        0.23        3.50      6.19 o 
   1   2  32        6.20        0.55      4.08 o 
   2   2  32        6.49       10.10      4.95 o 
   3   2  32        3.31        0.73      6.78 o 
  -4   3  32        1.12        1.54      5.56 o 
  -3   3  32       97.18       80.21     29.65 o 
  -2   3  32      152.29      206.63      9.42 o 
  -1   3  32       10.06        3.89      3.42 o 
   0   3  32        0.22       -1.62      4.30 o 
   1   3  32        6.08        1.61      4.01 o 
   2   3  32      212.31      298.47     12.94 o 
   3   3  32        0.67        1.47      6.78 o 
  -4   4  32        6.27        2.08      6.69 o 
  -3   4  32        5.86        8.22      8.00 o 
  -2   4  32        2.89        3.01      9.61 o 
  -1   4  32        3.18        2.51      4.31 o 
   0   4  32       45.91       22.58     12.20 o 
   1   4  32      155.97      176.39     33.02 o 
   2   4  32       59.91       31.91     18.91 o 
   3   4  32       32.70       38.38     13.24 o 
  -3   5  32        5.87        7.09      8.29 o 
  -2   5  32        1.42        5.67      7.55 o 
  -1   5  32       33.43       14.85      8.48 o 
   0   5  32      108.80      128.62     16.10 o 
   1   5  32       48.72       84.70     15.30 o 
   2   5  32        0.05        0.01      5.22 o 
  -2   6  32        1.09        9.69      8.82 o 
  -1   6  32       36.62       11.10     14.27 o 
   0   6  32       14.85       10.80      6.22 o 
   1   6  32        3.83        2.16      5.54 o 
   2   6  32       13.36        5.41      7.47 o 
  -1   7  32        0.14       16.84      8.79 o 
   0   7  32       10.49       -0.29      8.70 o 
  -4   1  33        0.00        2.55     10.07 o 
  -3   1  33       76.94       21.97     14.80 o 
  -2   1  33       18.78       16.87      6.20 o 
  -1   1  33       41.39       30.59      9.97 o 
   0   1  33        3.00        7.49      5.37 o 
   1   1  33       58.25       41.32     10.80 o 
   2   1  33       12.31       13.40      6.24 o 
   3   1  33        0.29        4.66     10.16 o 
  -4   2  33        1.07        1.52     10.10 o 
  -3   2  33        4.96        5.68      5.05 o 
  -2   2  33       25.57       13.14      6.84 o 
  -1   2  33       60.08       36.63     12.67 o 
   0   2  33       20.30        7.13      5.22 o 
   1   2  33       11.60        5.06      5.45 o 
   2   2  33        1.44        1.95      4.43 o 
   3   2  33        7.10        1.14      5.83 o 
  -3   3  33        0.37        4.21      5.52 o 
  -2   3  33        2.00       -0.53      6.02 o 
  -1   3  33        4.69        1.19      2.98 o 
   0   3  33        5.69        3.11      4.02 o 
   1   3  33        4.00        0.54      3.95 o 
   2   3  33        7.88        3.91      6.54 o 
   3   3  33        0.29        5.67      8.08 o 
  -3   4  33        4.08        2.98      6.27 o 
  -2   4  33       21.14       12.56      7.66 o 
  -1   4  33        5.05       12.00     11.18 o 
   0   4  33       16.92       -0.27      3.41 o 
   1   4  33       37.14       -0.06      6.69 o 
   2   4  33        5.98        6.10      6.85 o 
  -3   5  33       13.89       20.38     15.48 o 
  -2   5  33        9.43       -2.45      6.38 o 
  -1   5  33        3.11       -3.08      7.18 o 
   0   5  33       89.90       62.67     28.09 o 
   1   5  33        2.00       -1.10      5.36 o 
   2   5  33      125.31      140.05     36.19 o 
  -2   6  33        6.60       30.76     27.23 o 
  -1   6  33        1.84       -5.50     10.96 o 
   0   6  33        3.09       -3.26      5.57 o 
   1   6  33        6.45        7.66      6.63 o 
  -4   0  34        0.64        0.37     22.76 o 
  -3   0  34       25.28       -1.40     14.18 o 
  -2   0  34       11.21        8.01      9.35 o 
  -1   0  34      130.22      134.18     75.04 o 
   0   0  34        0.06       -3.83      7.55 o 
   1   0  34        6.64        2.07      7.31 o 
   2   0  34        0.03        0.68      6.89 o 
   3   0  34       99.27      103.11     18.64 o 
  -4   1  34        3.79        0.25      8.99 o 
  -3   1  34        5.92        0.05      7.78 o 
  -2   1  34       29.88       20.41      6.43 o 
  -1   1  34       89.39       69.78     25.93 o 
   0   1  34        0.01       -2.67      4.83 o 
   1   1  34        6.47       -3.53      6.70 o 
   2   1  34        0.79        0.90      6.47 o 
   3   1  34        2.48       12.06     11.79 o 
  -3   2  34        0.42       -0.73      4.28 o 
  -2   2  34       15.52        8.03      5.43 o 
  -1   2  34       17.59        5.54      4.02 o 
   0   2  34      109.79       80.10     36.92 o 
   1   2  34       40.61       20.24     10.05 o 
   2   2  34        6.23        8.60      5.94 o 
   3   2  34        5.05        1.61      7.96 o 
  -3   3  34        5.90        3.96      6.63 o 
  -2   3  34        1.35        0.72      5.20 o 
  -1   3  34       81.97       64.58     14.38 o 
   0   3  34        3.41        0.23      3.32 o 
   1   3  34       23.14       15.33      5.78 o 
   2   3  34      118.19      126.82     22.46 o 
  -3   4  34        0.03        2.55      7.69 o 
  -2   4  34       11.57       14.64      7.52 o 
  -1   4  34        1.97       10.38      9.89 o 
   0   4  34       15.26        5.72      5.30 o 
   1   4  34        2.11       -0.20      5.34 o 
   2   4  34        3.13        0.31      7.55 o 
  -2   5  34        1.10        6.90      7.04 o 
  -1   5  34        3.79       -5.62     11.70 o 
   0   5  34       77.21        7.40      9.49 o 
   1   5  34        0.51       -2.23      5.42 o 
  -1   6  34        0.56        1.94     10.55 o 
   0   6  34       44.55       14.54     10.63 o 
  -3   1  35        4.29       -0.37      9.32 o 
  -2   1  35       25.88       13.73      6.50 o 
  -1   1  35        5.21        2.53      4.55 o 
   0   1  35       17.52        3.66      4.92 o 
   1   1  35        8.29       -0.01      5.13 o 
   2   1  35       10.36        9.60      7.90 o 
  -3   2  35        0.09        1.63      5.45 o 
  -2   2  35        8.30        7.23      7.30 o 
  -1   2  35        4.08        3.60      3.84 o 
   0   2  35       51.74        5.97      5.73 o 
   1   2  35        0.00        0.74      4.15 o 
   2   2  35       19.08        3.45      5.83 o 
  -3   3  35        0.03        3.29      6.16 o 
  -2   3  35        8.55        2.53      6.25 o 
  -1   3  35      198.55      237.47     11.98 o 
   0   3  35        1.95       -0.39      3.80 o 
   1   3  35        0.27       -1.00      4.09 o 
   2   3  35       14.09        3.59      7.03 o 
  -2   4  35       16.02        5.48      7.44 o 
  -1   4  35       17.72        7.01      7.81 o 
   0   4  35       19.65        1.05      4.21 o 
   1   4  35       22.44        1.51      6.46 o 
  -1   5  35       16.09       12.04     13.94 o 
   0   5  35        2.19        0.02      3.85 o 
  -3   0  36        1.85        1.03     14.50 o 
  -2   0  36       11.31        0.09     10.45 o 
  -1   0  36        9.44        3.28      9.69 o 
   0   0  36       23.01       25.94     19.47 o 
   1   0  36       63.95        0.56      7.88 o 
   2   0  36       40.17       33.28     26.40 o 
  -3   1  36        0.18       -0.26      9.30 o 
  -2   1  36        2.31        1.50      5.59 o 
  -1   1  36        0.00        2.18      4.51 o 
   0   1  36       44.78        7.88      8.76 o 
   1   1  36        6.18        1.85      6.51 o 
   2   1  36        0.00       -0.99      5.04 o 
  -2   2  36      125.92      155.67     35.40 o 
  -1   2  36        0.79       -3.84      4.48 o 
   0   2  36       26.49        0.09      4.10 o 
   1   2  36        6.09        4.80      4.92 o 
   2   2  36       15.52       13.51      6.94 o 
  -2   3  36       31.83       18.79     11.18 o 
  -1   3  36        0.08        0.65      6.10 o 
   0   3  36        0.19        0.07      3.87 o 
   1   3  36        0.38        8.02      6.68 o 
  -1   4  36       18.48       15.48     19.78 o 
   0   4  36        5.22       -0.14      3.51 o 
   1   4  36       10.26       -0.08      5.88 o 
  -2   1  37        8.65        3.86      6.17 o 
  -1   1  37        7.40        6.20      5.05 o 
   0   1  37        1.21       -0.23      4.51 o 
   1   1  37        0.00        3.67      6.51 o 
  -2   2  37        0.22        0.27      8.87 o 
  -1   2  37        3.29        4.85      5.58 o 
   0   2  37        0.23       -0.20      3.97 o 
   1   2  37        0.00       24.82     12.04 o 
  -1   3  37       13.73       10.22      9.12 o 
   0   3  37       50.10        0.28      5.95 o 
  -1   0  38       15.93        7.79      9.03 o 
   0   0  38       14.31       -0.97      7.43 o 
  -1   1  38        7.50        4.38      7.55 o 
   0   1  38        0.66       -5.27      6.52 o 
  -1   2  38       55.40       15.79     16.54 o 
   0   2  38        2.22       -0.23      3.94 o 
                                                 
